# Supplementary material for: Transcription analysis of the porcine alveolar macrophage response to porcine circovirus type 2
Source: BMC Genomics. 2013 May 27;14:353. doi: 10.1186/1471-2164-14-353 (PMC3680065; doi:10.1186/1471-2164-14-353)
Supplement: Additional file 1: Table S1 — PAM transcriptome analysis following PCV2 infection at 24 and 48 hours post-infection in comparation to the mock-infected control. [file 1471-2164-14-353-S1.xls]

## Sheet: Sheet1
Supplemental Table 1. PAM transcriptome analysis following PCV2 infection at 24 hours and 48 hours post-infection comparing with the control group without PCV2 infection.
Data of each probe is from the piglet of the infection group when compared with Mock-infected control. Mean FC is the mean of the ratio for the three pigs.
HPI: hours post inoculation; FC: Fold change, gene expression level following infection compared to the mock infected control.
	24 HPI					48 HPI
Probe ID	24 HPI FC replicate 1	24 HPI-2 FC replicate 2	24 HPI-3 FC replicate 3	mean FC	q-value, %	48 HPI-1 FC replicate 1	48 HPI-2 FC replicate 2	48 HPI FC replicate 3	mean FC	q-value, %
15210:752_CL14Contig1:r	45.8457	54.2262	51.7834	50.6184	0
9816:28594_CL1Contig1:r	13.5416	13.152	12.1978	12.9638	0	7.6158	3.2914	9.5797	6.829	0
31741:5691_CL6Contig1:f	13.4967	19.014	13.6065	15.3724	0	3.2661	16.1792	7.5645	9.0033	0
TC199669:f	9.3589	12.2867	13.3766	11.6741	0	2.6812	15.8564	6.9849	8.5075	0.583055
16011:7770_CL2Contig1:r	7.5818	7.0422	9.4382	8.02073	0	4.0792	3.0426	2.3928	3.1715	0
3726:12291_CL1Contig1:r	7.7031	8.8603	6.2846	7.616	0	3.9743	10.1982	5.3102	6.4942	0
9817:11373_CL2Contig1:f	11.5667	7.9128	13.4524	10.9773	0
20103:10930_CL4Contig1:f	51.6708	18.3057	26.8714	32.2826	0	10.0038	7.2746	21.6089	12.9624	0
9818:11373_CL3Contig1:f	21.395	10.9547	27.6542	20.0013	0	7.0848	5.6163	16.4284	9.7098	0
9932:11329_CL1Contig1:r	4.2886	3.8227	3.7462	3.9525	0	2.2576	0.9361	2.3252	1.8396	6.93585
8102:12202_CL1Contig4:r	12.5675	29.6761	13.7821	18.6752	0	3.4201	8.6723	8.9701	7.0208	0
12478:21898_CL1Contig1:r	3.6049	3.8128	3.3865	3.6014	0	4.4495	3.9515	3.2206	3.8739	0
3671:7081_CL1Contig1:r	7.0251	10.0158	5.6924	7.57777	0	13.3699	9.7686	4.2741	9.1375	0
18717:24257_CL1Contig1:r	9.4841	5.2707	8.3987	7.71783	0	4.721	4.037	5.5646	4.7742	0
10455:5565_11503836:f	2.7921	2.772	2.8625	2.80887	0	2.4842	1.8997	2.1375	2.1738	0
29:9932_49917198:f	2.7879	2.972	2.878	2.8793	0	1.139	0.957	1.4486	1.1815	24.35
11833:16274_CL1Contig2:r	3.8074	4.5973	3.4038	3.93617	0	5.4962	2.2504	2.5529	3.4332	0.583055
14266:9091_CL1Contig2:f	10.4	44.3926	37.9973	30.93	0	1.992	13.4676	9.4891	8.3162	1.16969
10316:28749_CL1Contig1:f	3.7896	5.5723	6.121	5.16097	0	2.9037	7.9752	3.4074	4.7621	0.423686
5075:7770_CL1Contig1:r	8.7586	37.7645	22.867	23.13	0
9841:5994_CL1Contig1:f	5.4457	13.7124	12.129	10.429	0	1.7734	4.0787	4.8911	3.5811	1.16969
19552:117_CL3Contig2:f	6.669	11.0697	5.01	7.5829	0	3.3938	1.4458	2.5533	2.4643	1.63796
11833:16274_CL1Contig2:r:mismatch:5	3.8925	4.5404	3.1723	3.8684	0	5.686	2.3565	2.6561	3.5662	0.583055
12831:243_CL1Contig2:f	2.6066	2.6028	2.8732	2.6942	0	2.4421	1.6666	2.8514	2.32	0.583055
20063:4427_CL1Contig1:f	3.0407	2.6764	3.2803	2.99913	0	1.1756	2.9259	2.2163	2.1059	3.33181
34410:2024_CL2Contig1:f:mismatch:1	8.6808	4.1879	5.6933	6.18733	0	5.1259	1.6013	3.9567	3.5613	1.63796
11833:16274_CL1Contig2:r:mismatch:10	3.8514	3.7926	2.8383	3.4941	0	4.029	1.7176	2.525	2.7572	1.16969
15386:4456_CL1Contig1:r	2.5917	3.0467	2.6308	2.7564	0	1.1829	2.8623	1.9388	1.9947	3.6443
5687:11415_41143653:f	2.786	2.7316	3.4189	2.97883	0	1.286	2.4	1.7225	1.8028	3.09089
11833:16274_CL1Contig2:r:mismatch:3	4.4295	4.8567	3.0525	4.1129	0	6.5698	2.4107	2.7193	3.8999	0.583055
9240:21836_CL3Contig1:r	2.7382	3.0063	2.4845	2.743	0	3.2713	3.9606	2.372	3.2013	0
33734:45360_CL172Contig1:r	2.3564	2.6197	2.3776	2.45123	0	1.8986	2.2355	2.1302	2.0881	0
11833:16274_CL1Contig2:r:mismatch:2	4.2867	5.5548	3.1971	4.3462	0	6.6298	2.2716	2.0893	3.6636	1.63796
11833:16274_CL1Contig2:r:mismatch:1	4.5677	4.3988	2.932	3.96617	0	6.8763	2.1367	3.0168	4.0099	1.16969
11470:10930_CL1Contig1:f	3.538	3.9816	6.2935	4.60437	0	1.9316	4.0176	5.5816	3.8436	0.583055
7815:37222_CL16Contig1:f	3.7822	2.8945	2.8138	3.1635	0	1.78	1.6975	1.6422	1.7066	0
34103:4415_CL4Contig1:f	2.8783	3.1213	4.1901	3.39657	0	0.9	3.4326	1.3921	1.9082	11.4586
34410:2024_CL2Contig1:f:mismatch:7	9.3526	4.4872	4.5476	6.12913	0	5.5932	1.4398	2.4493	3.1608	2.62375
34410:2024_CL2Contig1:f:mismatch:5	11.8855	4.5151	6.0251	7.47523	0	6.2059	1.4361	2.9615	3.5345	2.43765
18696:5850_CL1Contig2:r	3.5655	2.5703	3.111	3.08227	0	1.416	3.5116	1.6223	2.1833	3.33181
5977:12455_CL1Contig1:r	3.5685	7.9766	8.0615	6.53553	0	3.5718	1.9044	4.3091	3.2618	0.583055
34410:2024_CL2Contig1:f	12.6163	4.3456	6.6452	7.86903	0	5.8084	1.9611	3.2922	3.6872	1.07717
17248:10317_CL1Contig1:r	2.7113	4.0182	4.3265	3.68533	0	1.3589	4.2833	2.1785	2.6069	2.87764
10860:16607_CL1Contig1:r	2.4575	2.2113	2.6089	2.4259	0	1.2048	1.8657	2.4113	1.8273	3.33181
3317:4727_CL2Contig1:r	2.8046	3.2624	4.5022	3.52307	0
3338:14098_CL1Contig1:f	3.2811	3.0794	5.0929	3.8178	0
11503:10930_CL1Contig2:f	4.0243	2.9968	5.8251	4.28207	0	2.4911	4.8924	6.8313	4.7383	0
10860:16607_CL1Contig1:r:mismatch:7	2.1767	2.3797	2.6508	2.4024	0	1.2231	2.2231	1.7839	1.7434	3.33181
1723:13238_CL1Contig1:f	5.8509	13.6097	36.6054	18.6887	0
14968:9820_CL2Contig1:f	2.1462	2.6404	2.6275	2.47137	0	1.0364	1.0554	1.5981	1.23	21.4598
20143:19915_CL1Contig1:f	2.7689	3.9492	5.3315	4.01653	0	1.8005	4.5516	3.2475	3.1999	1.07717
13292:3293_CL2Contig1:f	1.9974	2.1668	2.0591	2.07443	0	1.3958	1.7423	1.3407	1.4929	2.87764
3547:6630_49324298:f	2.0533	2.2767	2.3822	2.2374	0	1.071	2.4633	1.8655	1.7999	4.93647
30532:4727_CL4Contig1:f	3.2842	5.2163	8.7489	5.7498	0	5.1946	4.6969	6.3252	5.4056	0
31146:315_40441765:r	2.7141	2.2773	2.1856	2.39233	0	1.1132	1.254	1.2607	1.2093	9.20969
10600:5871_CL1Contig1:r	5.9308	4.0738	2.8004	4.26833	0	2.2202	3.3781	2.776	2.7914	0
34410:2024_CL2Contig1:f:mismatch:2	8.6441	3.1561	5.3877	5.7293	0	6.9303	1.4397	3.098	3.8227	2.62375
11471:10930_CL1Contig3:f	3.063	3.7634	6.6427	4.4897	0	2.8427	5.3876	9.0908	5.7737	0
5004:4640_46174088:r	2.3983	2.4385	3.3676	2.7348	0	2.9234	4.3441	3.2515	3.5063	0
11833:16274_CL1Contig2:r:mismatch:7	3.2648	4.1639	2.4061	3.27827	0	3.3057	2.0074	1.571	2.2947	1.63796
12232:33181_CL1Contig1:f	2.6793	2.096	2.8089	2.52807	0	1.1472	1.8824	1.4742	1.5013	4.93647
34410:2024_CL2Contig1:f:mismatch:10	10.7951	3.4674	5.2755	6.51267	0	4.5647	1.6467	2.7719	2.9944	1.63796
11473:26685_CL1Contig1:f	4.24	2.6131	5.6045	4.15253	0	4.4661	1.511	5.4323	3.8031	1.63796
13103:6935_CL1Contig1:f	4.5785	33.2086	18.6952	18.8274	0	2.4278	12.9841	14.5361	9.9827	0.583055
4953:10465_CL1Contig1:r	2.108	1.9027	2.0247	2.0118	0	1.3496	2.1208	1.3	1.5901	4.64932
345:4425_CL1Contig1:r	2.6316	2.0502	2.7107	2.46417	0	1.5855	2.701	2.4255	2.2373	1.16969
1646:21096_CL1Contig1:r	3.6403	14.4968	6.6557	8.26427	0	1.8947	6.7089	4.7462	4.4499	1.07717
14302:10278_CL2Contig1:f	4.4215	2.5819	2.7423	3.24857	0
7085:2024_CL3Contig1:f	2.5968	2.0143	2.2498	2.28697	0	1.3979	0.914	1.9422	1.418	13.1116
16419:1203_CL3Contig1:f	2.4495	3.5953	5.0864	3.7104	0	0.8244	4.4368	2.1831	2.4814	8.48824
13775:5129_CL3Contig1:f	3.9655	3.7559	2.2381	3.31983	0	3.3247	3.9401	2.6124	3.2924	0
TC203038:f	2.8438	2.0466	2.9705	2.6203	0	2.8044	2.1624	2.6043	2.5237	0
34410:2024_CL2Contig1:f:mismatch:3	12.9467	3.8216	4.5178	7.09537	0	6.6268	1.3974	3.0877	3.704	2.62375
139:2865_CL2Contig1:r	5.8734	3.6467	2.5372	4.0191	0	3.9761	3.2634	2.3505	3.1967	0
10860:16607_CL1Contig1:r:mismatch:1	1.8524	1.9978	2.1807	2.0103	0	1.1882	2.2995	2.0237	1.8371	3.33181
10860:16607_CL1Contig1:r:mismatch:5	2.4678	1.9189	2.566	2.31757	0	1.3098	2.0533	1.6871	1.6834	2.62375
NM_214029.1	3.3406	11.8941	19.7635	11.6661	0	3.167	8.9676	9.06	7.0649	0
15190:12573_CL2Contig1:f	2.1881	1.8536	1.9714	2.00437	0	0.976	2.5401	1.6868	1.7343	7.68223
19012:1489_CL2Contig1:f	6.3777	4.7361	2.4122	4.50867	0	3.5299	3.6891	2.9388	3.3859	0
3871:3171_CL3Contig1:r	2.1691	2.1023	1.8092	2.02687	0	1.5524	1.8902	1.5431	1.6619	1.16969
8237:2947_33293430:f	1.9368	2.8585	2.4968	2.4307	0	1.648	1.9957	2.1024	1.9154	0.423686
32433:1243_CL1Contig1:f	4.267	5.147	2.2412	3.88507	0	2.8008	2.0571	1.6841	2.1807	1.07717
13443:42538_CL2Contig1:r	2.4168	2.0636	1.8827	2.12103	0	3.1032	3.5013	1.8849	2.8298	0.423686
5671:5474_CL1Contig1:r	3.1159	2.5716	1.9868	2.5581	0	2.4394	2.1016	1.796	2.1123	0
TC221656:f	2.128	4.3755	4.1634	3.55563	0
8999:17741_CL4Contig1:r	2.6986	11.9922	8.0995	7.59677	0	0.8986	1.2969	1.767	1.3208	19.2467
32827:45360_29285295:r	2.4418	7.7872	4.8408	5.02327	0	3.1383	2.8873	2.0751	2.7002	0
TC213464:f	3.8621	4.0514	2.0524	3.32197	0
3635:13625_CL1Contig1:r	2.0875	3.6644	4.4518	3.40123	0	1.4087	2.076	2.64	2.0416	1.63796
10724:16352_CL1Contig1:f	2.2422	3.4368	2.171	2.61667	0	0.9443	3.0814	2.3218	2.1158	6.2814
32818:8076_CL1Contig1:f	2.7606	2.0072	2.0219	2.26323	0
1722:5552_CL1Contig1:r	3.6534	15.8691	44.4035	21.3087	0	3.0337	10.784	11.5963	8.4713	0
32952:977_CL5Contig1:f	2.3328	2.8203	1.8769	2.34333	0	1.624	1.6345	1.9478	1.7354	0.583055
3270:1823_CL2Contig1:r	2.1098	1.9774	2.8605	2.3159	0	1.7693	1.7475	3.3536	2.2901	1.63796
7744:7692_CL1Contig1:f	3.2177	2.1903	2.0656	2.4912	0	3.6662	4.7917	2.5567	3.6715	0
1987:6658_CL1Contig1:f	2.0513	3.942	4.6622	3.55183	0	1.781	4.0381	2.4347	2.7513	1.16969
372:32891_CL2Contig1:f	2.7103	2.5122	5.5059	3.57613	0	2.3378	2.2046	2.5172	2.3532	0
5417:18652_CL1Contig1:f	2.4288	3.5768	2.0428	2.6828	0	1.5094	1.3671	1.0447	1.3071	9.20969
34825:2877_CL4Contig1:f	1.7357	2.245	2.2003	2.06033	0	2.0564	1.5537	1.6419	1.7507	1.16969
10860:16607_CL1Contig1:r:mismatch:3	2.3224	1.759	2.4127	2.1647	0	1.1488	2.0085	1.9191	1.6921	4.32031
3481:5892_CL1Contig1:f	3.1704	3.11	1.8632	2.71453	0	1.5488	1.2022	1.1792	1.3101	7.68223
10278:34974_CL15Contig1:r	2.957	1.8218	2.6198	2.4662	0
4694:1243_CL2Contig1:r	2.8563	4.6952	2.1309	3.22747	0	2.3132	1.7256	1.2545	1.7644	3.33181
12921:977_CL2Contig1:f	2.2778	2.084	1.727	2.0296	0	1.3762	1.3646	1.7014	1.4807	2.62375
1900:5319_CL2Contig1:r	2.0126	4.9631	4.1874	3.72103	0	0.7511	1.3396	1.3772	1.156	40.2272
33766:10014_CL1Contig9:f:mismatch:1	4.8184	2.244	2.5984	3.22027	0	2.2323	1.3071	2.3996	1.9797	2.43765
33766:10014_CL1Contig9:f	4.901	2.3133	2.5132	3.2425	0	2.9378	1.2903	2.2165	2.1482	2.62375
32269:30101_CL1Contig2:f	1.8356	3.1388	3.395	2.7898	0	0.7959	1.9768	1.8374	1.5367	14.8646
7966:1963_CL1Contig1:r:mismatch:2	3.3516	2.2041	1.9922	2.51597	0	1.2571	1.3411	1.6486	1.4156	4.32031
6555:15073_CL3Contig1:f	1.8235	2.0621	2.6787	2.1881	0	1.3653	2.6864	2.2717	2.1078	1.97369
4143:1539_CL1Contig1:r	1.8607	1.9992	2.6903	2.1834	0	1.4806	1.3956	1.423	1.4331	1.63796
7966:1963_CL1Contig1:r:mismatch:5	3.2754	2.0225	2.1045	2.46747	0	1.2619	1.3933	1.4911	1.3821	3.09089
4590:26495_CL1Contig1:r	1.8663	1.8988	1.9041	1.88973	0	1.0196	1.3704	1.0509	1.147	27.4046
TC221547:f	1.9106	2.0689	1.9553	1.97827	0	1.4557	1.7581	2.453	1.8889	1.63796
10399:4962_CL3Contig1:r	1.9268	1.9336	2.1088	1.98973	0	1.1799	2.1626	1.952	1.7648	3.33181
261:20073_CL1Contig1:f	1.9734	1.903	1.8073	1.89457	0
30978:621_CL1Contig1:f	2.0054	1.9222	1.804	1.91053	0	1.4533	1.54	1.1531	1.3821	4.93647
6040:5644_CL3Contig1:f	1.7405	1.7922	1.758	1.76357	0	2.06	3.6677	1.7881	2.5053	1.43623
1190:10557_CL1Contig1:f	1.8948	2.1462	1.8678	1.9696	0	1.4725	2.0507	1.1978	1.5737	4.64932
7806:45360_CL570Contig1:f	2.1465	1.8404	1.9315	1.9728	0	2.0998	3.1257	2.5721	2.5992	0
2830:18502_CL1Contig1:f	1.9072	1.8788	2.1983	1.99477	0	1.1543	1.1648	1.6359	1.3183	9.20969
15694:17980_CL1Contig1:r	1.7545	1.8754	1.7939	1.80793	0	1.6675	1.5988	1.8676	1.7113	0.583055
2214:34974_CL40Contig1:f	1.8374	1.7018	1.8628	1.80067	0	1.3685	2.0529	1.6135	1.6783	2.43765
30154:3973_46176401:r	2.1315	2.0672	1.7532	1.98397	0	1.1881	1.7449	1.4503	1.4611	4.64932
18913:2876_CL1Contig2:f	1.7097	1.7955	1.6979	1.73437	0	1.296	1.3155	1.2409	1.2841	3.6443
3670:12224_CL1Contig1:f	1.9582	1.943	1.7011	1.86743	0	3.5203	2.3206	2.1522	2.6644	0
11334:7676_CL1Contig3:r	1.7202	1.7377	1.9303	1.79607	0
18313:45360_CL582Contig1:f	1.6587	1.881	1.7319	1.7572	0	1.8937	1.6239	1.8991	1.8056	0.423686
NM_213782.1	2.0359	1.7255	1.7466	1.836	0	1.3593	2.2742	1.6625	1.7653	2.62375
10796:23930_CL1Contig1:r	2.4564	2.3092	1.7171	2.1609	0.40948	1.3678	1.0492	1.2202	1.2124	13.1116
33251:10014_CL1Contig17:f	3.2058	1.8695	2.3205	2.46527	0.40948	1.0875	1.1167	1.6609	1.2884	13.1116
TC223834:f	2.0456	2.8307	1.8714	2.24923	0.40948	2.1962	2.0951	2.054	2.1151	0
7253:14635_CL1Contig1:r	2.3004	4.7081	9.3859	5.4648	0.40948	1.3655	2.6891	2.5743	2.2096	1.63796
2832:2857_CL2Contig1:f	1.9809	2.331	3.6911	2.66767	0.40948	1.3678	1.6695	1.7916	1.6096	1.63796
33766:10014_CL1Contig9:f:mismatch:5	4.5005	1.9518	2.9773	3.1432	0.40948	3.0989	1.0543	2.0964	2.0832	4.93647
33905:2024_CL1Contig2:f	2.3818	2.1229	1.6895	2.06473	0.40948	1.1749	0.95	1.9893	1.3714	16.7501
35351:567_CL1Contig1:f	2.9771	33.1213	9.4476	15.182	0.40948	1.0321	7.9663	5.5044	4.8343	3.33181
12043:27178_CL2Contig1:r	3.6801	2.1397	2.0362	2.61867	0.40948	1.8382	3.2102	1.9222	2.3235	1.16969
4694:1243_CL2Contig1:f	3.0004	4.8475	1.9436	3.26383	0.40948	2.8239	1.5424	1.1749	1.8471	4.93647
7302:6623_CL1Contig1:r	2.3998	3.6359	9.3478	5.12783	0.40948
31907:17741_CL1Contig1:f	2.1658	11.7506	6.5298	6.8154	0.40948	0.7174	1.2274	2.4447	1.4632	29.5812
33749:3299_49326383:f	1.7026	2.3881	1.9341	2.00827	0.40948	1.0307	1.5965	1.3082	1.3118	10.5113
30443:2877_59773015:r	1.937	2.4011	3.9219	2.75333	0.40948	1.8049	1.097	2.2957	1.7325	4.93647
11718:2119_CL1Contig1:f	0.4291	0.442	0.4443	0.438467	0.40948	1.095	0.6784	0.6083	0.7939	19.2467
33620:45360_CL17Contig1:r	0.4118	0.3062	0.3535	0.357167	0.40948	0.7567	0.5511	0.4699	0.5926	2.87764
9659:11373_CL1Contig2:f	0.2417	0.3282	0.368	0.312633	0.40948	0.3341	0.4544	0.4185	0.4023	0.714078
31824:6168_CL1Contig2:r	0.3442	0.3618	0.4384	0.381467	0.40948	1.202	0.5985	0.5537	0.7847	19.2467
6943:8233_CL1Contig1:f	0.4281	0.3464	0.4135	0.396	0.40948	0.7272	0.6566	0.7755	0.7198	3.33181
10852:3860_CL1Contig1:r	0.3595	0.3952	0.2759	0.343533	0.40948	0.5445	0.4651	0.4071	0.4722	1.07717
19009:1825_51327818:f	0.3963	0.4117	0.3138	0.373933	0.40948	1.1053	0.5757	0.9265	mean	35.0619
31797:45360_CL5Contig3:r	0.3543	0.4261	0.4366	0.405667	0.40948
11718:2119_CL1Contig1:r	0.4067	0.4055	0.4748	0.429	0.40948	0.9996	0.6664	0.6306	0.7655	11.4586
17935:3301_CL4Contig1:r	0.3964	0.3313	0.2504	0.326033	0.40948	0.7401	0.4286	0.6666	0.6118	4.32031
2392:45360_CL5Contig6:f:mismatch:1	0.5113	0.4752	0.4899	0.492133	0.40948	0.8758	0.9288	0.8462	mean	21.4598
14624:3698_CL1Contig3:f:mismatch:2	0.4715	0.4634	0.5162	0.4837	0.40948	1.1119	0.4771	0.4544	mean	10.5113
10029:18267_CL1Contig1:r	1.7272	2.0986	1.7849	1.87023	0.40948	1.3552	1.6651	1.7605	1.5936	1.63796
5876:18950_CL1Contig1:f	1.6242	1.7345	1.8533	1.73733	0.40948
8679:20963_CL1Contig2:r	1.9481	1.6223	1.8704	1.8136	0.40948	1.469	1.8921	1.7598	1.707	1.16969
15714:14279_CL1Contig1:r	1.87	1.6649	2.1164	1.88377	0.40948	1.6858	1.9243	1.3783	1.6628	1.63796
1057:11317_CL2Contig1:r	1.64	2.0734	2.1113	1.94157	0.40948	1.7643	2.6701	2.3557	2.2634	0.423686
31813:9932_CL3Contig1:f	1.7499	1.6333	1.6135	1.66557	0.40948	0.8329	0.8086	1.0491	0.8969	35.0619
2337:16610_CL1Contig1:r	1.7295	1.8536	1.606	1.7297	0.40948
14666:38610_CL1Contig1:r	1.6047	1.762	1.8748	1.74717	0.40948	1.1263	1.0965	1.2831	1.1686	14.8646
9886:18010_CL1Contig1:f	1.5675	1.5539	1.5627	1.56137	0.40948	1.6366	2.0249	1.7864	1.816	0.583055
9443:20305_CL1Contig1:r	1.5839	1.633	1.5739	1.59693	0.40948	0.9285	1.2984	1.1431	1.1233	32.2839
958:45360_CL1Contig5:r	2.1515	1.6461	1.8854	1.89433	0.40948	1.323	1.2605	1.8681	1.4839	4.64932
10860:16607_CL1Contig1:r:mismatch:10	1.9846	2.0377	3.3532	2.4585	0.540687	1.2192	2.4584	2.151	1.9429	3.09089
2259:45360_CL26Contig2:r	3.9468	12.0365	2.565	6.18277	0.540687	3.3478	2.7797	3.3906	3.1727	0
13985:3434_45846183:f	1.8986	2.345	3.7434	2.66233	0.540687	1.6132	1.9291	1.4299	1.6574	1.63796
7966:1963_CL1Contig1:r:mismatch:1	3.719	2.0883	2.0294	2.61223	0.540687	1.3944	1.6653	1.7032	1.5876	1.63796
17211:4299_CL1Contig1:f	2.3524	1.8454	3.6292	2.609	0.540687
33766:10014_CL1Contig9:f:mismatch:10	2.6972	1.678	2.1812	2.18547	0.540687	1.4136	1.0866	1.6794	1.3932	6.93585
7966:1963_CL1Contig1:r	3.7864	1.9316	2.2181	2.64537	0.540687	1.2426	1.3233	1.222	1.2626	4.64932
33766:10014_CL1Contig9:f:mismatch:7	3.6583	1.7757	2.5367	2.6569	0.540687	1.5098	1.0164	1.8812	1.4691	8.48824
782:7379_CL1Contig1:f	2.0075	2.2679	4.2745	2.84997	0.540687	1.5068	2.7888	2.5337	2.2764	1.52121
3238:3264_37793288:f	1.9335	2.1332	3.6914	2.58603	0.540687	0.8926	1.1132	1.8904	1.2987	24.35
TC206044:f	1.6203	2.6031	2.6082	2.2772	0.540687	1.0695	0.9993	2.4658	1.5115	16.7501
20012:5621_CL3Contig1:f	2.6756	2.0572	5.6742	3.469	0.540687	1.3927	1.0828	3.0594	1.845	8.48824
7966:1963_CL1Contig1:r:mismatch:3	3.5131	2.1563	1.83	2.4998	0.540687	1.2407	1.4553	1.6574	1.4511	3.33181
19790:8735_CL1Contig1:r	2.1906	1.5995	2.5122	2.10077	0.540687	1.7898	2.5525	2.3291	2.2238	0
33766:10014_CL1Contig9:f:mismatch:3	3.7929	1.7952	2.3519	2.64667	0.540687	1.7799	1.1297	2.0183	1.6426	4.64932
8998:17741_29284951:r	2.1316	29.1065	12.5388	14.5923	0.540687
33905:2024_CL1Contig2:f:mismatch:2	2.7128	1.8562	1.7451	2.1047	0.540687	1.2153	1.093	1.9611	1.4231	10.5113
817:3299_CL1Contig1:r	1.6455	1.8839	2.5565	2.02863	0.540687	1.1792	1.8072	1.6109	1.5324	4.32031
33766:10014_CL1Contig9:f:mismatch:2	4.2878	1.7298	2.5761	2.86457	0.540687	2.3264	1.2241	1.9031	1.8179	3.09089
11094:1523_CL1Contig4-B:r	1.5325	2.3618	2.1224	2.00557	0.540687	1.3598	1.2715	0.9024	1.1779	27.4046
17086:7313_CL1Contig1:r	1.8981	1.8103	3.2634	2.32393	0.540687	1.4457	3.0364	2.4585	2.3135	1.63796
32706:3264_CL1Contig1:f	1.67	3.2119	5.0977	3.32653	0.540687	0.7786	1.2083	2.1896	1.3922	27.4046
9752:17010_CL1Contig1:r	2.322	2.2093	1.5062	2.0125	0.540687	3.6158	2.7883	2.2761	2.8934	0
19013:11986_CL1Contig1:f	2.7965	1.6466	1.9157	2.1196	0.540687	1.4772	1.624	1.8506	1.6506	1.43623
8253:36278_CL1Contig1:f	3.3131	2.5015	1.562	2.45887	0.540687	1.2293	7.631	1.2394	3.3666	8.48824
7966:1963_CL1Contig1:r:mismatch:7	2.5954	1.9403	1.5736	2.03643	0.540687	0.8643	1.2925	1.0634	1.0734	47.7293
1900:5319_CL2Contig1-B:r	1.5782	4.5218	3.1228	3.07427	0.540687	0.942	1.2249	1.5598	1.2422	19.2467
15404:10332_CL1Contig1:r	1.5852	1.8886	1.8216	1.76513	0.540687	0.9053	1.0223	1.2042	1.0439	51.987
10012:10538_CL4Contig1:r	1.5774	1.6217	1.7192	1.63943	0.540687	1.0609	1.3342	1.2378	1.211	11.4586
30807:9820_49327339:f	1.6089	1.7864	1.9761	1.79047	0.540687	0.9948	0.9217	1.6864	1.201	32.2839
4952:11141_CL1Contig1:f	1.9322	1.5988	1.7603	1.76377	0.540687	1.6143	1.8569	1.7065	1.7259	0.423686
18471:9991_CL1Contig1:f	1.886	1.7335	1.5894	1.7363	0.540687	2.0357	1.6827	1.1539	1.6241	4.32031
547:39956_CL1Contig2:r	1.7194	1.592	1.576	1.62913	0.540687	1.5235	2.0873	1.2534	1.6214	3.6443
7979:5850_CL2Contig1:f	1.7598	1.5555	1.8096	1.7083	0.540687	1.3473	1.4428	1.764	1.518	2.62375
33790:6289_CL1Contig1:r	1.5836	1.5807	1.7231	1.62913	0.540687	1.5553	1.2115	1.9726	1.5798	3.6443
11747:16359_CL1Contig1:f	1.683	1.6887	2.1174	1.8297	0.540687	1.5064	1.3857	1.7923	1.5615	1.97369
861:370_CL2Contig2:r	1.7258	1.9482	1.5857	1.75323	0.540687	2.3714	3.1964	2.0068	2.5249	0
32109:103_10872889:f	1.9735	2.2585	1.5995	1.94383	0.540687	1.1732	1.6347	1.3649	1.3909	4.93647
16912:621_13658496:f	1.9894	1.8371	1.5643	1.79693	0.540687	1.6717	1.5287	1.2718	1.4907	2.87764
3999:21578_CL2Contig1:f	2.0515	1.5654	2.0706	1.89583	0.540687	1.2834	1.6969	1.7135	1.5646	2.62375
8232:12422_CL1Contig1:f	1.7942	1.6365	2.213	1.88123	0.540687	0.9218	1.3818	1.0977	1.1338	32.2839
9380:30721_CL21Contig1:r	1.9986	1.6554	1.6401	1.7647	0.540687
10860:16607_CL1Contig1:r:mismatch:2	1.6752	1.7005	2.1563	1.844	0.540687	1.1775	1.8473	1.8571	1.6273	3.6443
33311:4276_CL1Contig1:f	1.9306	1.5614	1.7595	1.7505	0.540687	2.3222	1.3213	1.2315	1.625	6.2814
3816:8239_CL1Contig2:r	1.6194	1.8841	2.2882	1.93057	0.540687	1.7084	1.6384	2.2217	1.8562	1.16969
7925:2211_CL1Contig1:f	1.5831	1.5154	1.6163	1.5716	0.540687	1.7159	1.7292	1.5585	1.6679	0.583055
3564:10117_CL1Contig1:f	1.5524	1.5307	1.6288	1.57063	0.540687	1.7919	1.3644	1.6303	1.5955	1.63796
31124:3699_40475083:f	1.6745	2.162	1.6932	1.84323	0.540687
33702:16406_CL1Contig1:f	1.8763	2.0706	1.561	1.83597	0.540687	1.0531	2.7675	1.8734	1.898	5.44915
32585:1823_CL1Contig1:r	1.5704	2.1631	1.9029	1.8788	0.540687	1.2744	1.9205	2.2908	1.8286	2.87764
4057:25577_CL11Contig1:r	1.6894	1.7317	2.3011	1.9074	0.540687	1.4668	1.9205	2.1189	1.8354	1.43623
8712:1032_CL2Contig1-B:r	1.7319	1.6526	2.2573	1.8806	0.540687	1.507	1.6787	1.7407	1.6421	0.583055
3623:13909_CL1Contig1:r	1.5163	1.8396	1.7199	1.69193	0.540687	1.2176	2.483	1.5763	1.759	4.32031
14055:37319_CL2Contig1:r	1.525	2.0407	1.8844	1.8167	0.540687	2.1522	1.6306	1.8602	1.881	0.583055
4054:9840_CL1Contig2:r	1.6263	1.779	1.5215	1.64227	0.540687	1.0547	1.1131	1.1001	1.0893	27.4046
13623:595_CL2Contig1:r	1.6488	1.7664	2.3634	1.9262	0.540687	0.9858	1.964	2.3311	1.7603	6.2814
18855:14693_CL1Contig1:f	1.8014	1.604	1.5397	1.64837	0.540687	1.2695	2.3737	1.4439	1.6957	4.64932
8037:1842_CL1Contig1:r	1.9529	1.5107	1.8565	1.77337	0.540687	0.9274	0.985	1.045	0.9858	60.8558
32004:34974_9017990:r	1.5927	2.2306	1.7691	1.86413	0.540687	1.786	1.9708	2.0948	1.9505	0
13362:18419_CL7Contig1:f	1.5217	2.1293	1.9449	1.8653	0.540687	0.8443	1.4764	1.3148	1.2118	27.4046
33905:2024_CL1Contig2:f:mismatch:5	2.3914	1.9438	1.5655	1.9669	0.540687	1.3251	0.8294	1.8633	1.3393	21.4598
9633:397_CL1Contig2:r	2.1622	1.8363	1.5441	1.84753	0.540687	1.1041	1.4928	1.5475	1.3815	6.2814
4590:26495_CL1Contig1:f	1.5137	1.9914	1.8105	1.77187	0.540687	0.9669	1.1219	1.0933	1.0607	40.2272
30068:42066_CL1Contig1:f	1.6441	1.4865	1.5749	1.5685	0.540687	0.9749	1.899	1.5563	1.4767	9.20969
18347:4446_CL2Contig1:f	1.7813	1.4848	1.722	1.6627	0.540687	1.342	0.9183	1.4343	1.2315	19.2467
33166:1996_CL3Contig1:f	1.7744	2.3415	1.6036	1.9065	0.540687	1.3133	1.8365	2.0154	1.7217	2.43765
10729:1721_CL1Contig1:r	1.4998	2.0392	2.1021	1.88037	0.540687	1.2913	3.1254	2.727	2.3812	2.43765
8993:11016_CL2Contig1:f	2.2473	1.5049	2.1588	1.97033	0.540687	1.6552	1.8238	1.6774	1.7188	0
7550:45360_CL862Contig1:f	1.9015	2.0483	1.4988	1.8162	0.540687	1.1707	1.1411	1.9358	1.4159	10.5113
5719:25577_32948990:f	1.7808	1.5432	2.1524	1.82547	0.540687	1.8397	1.7459	1.9155	1.8337	0
16169:11309_CL2Contig1:f	1.9722	1.5325	2.369	1.9579	0.540687	1.7278	1.38	2.4792	1.8623	2.62375
8526:3608_CL1Contig1:f	1.6438	1.4796	1.5567	1.56003	0.540687	2.0409	2.0759	1.98	2.0323	0
5438:3674_CL1Contig1:f	1.7508	1.504	1.5794	1.6114	0.540687	0.9457	1.2739	1.2252	1.1483	27.4046
4946:5123_CL1Contig1:r	1.4809	1.4666	1.514	1.48717	0.540687	1.8331	1.9528	1.5291	1.7717	1.07717
8826:23480_CL1Contig1:f	2.2726	2.0498	1.4977	1.94003	0.540687
8047:844_CL1Contig1:r	1.5605	1.8459	2.3904	1.93227	0.540687	1.3404	1.772	1.5745	1.5623	1.97369
15139:15636_CL1Contig2-B:f	1.4586	1.6217	1.653	1.57777	0.540687	1.2122	1.4016	1.3363	1.3167	4.32031
31412:7229_15414241:f	1.7209	1.5204	1.5173	1.5862	0.540687	1.1857	1.2035	1.2251	1.2048	6.2814
16394:4086_11501414:f	1.4886	1.6544	1.5121	1.5517	0.540687	3.9031	2.3896	2.1003	2.7977	0.423686
9861:11234_CL1Contig1:f	1.9756	1.5305	1.6337	1.71327	0.540687	4.1779	1.8807	2.4492	2.8359	1.07717
5639:9235_CL2Contig2:f	0.4448	0.5018	0.4946	0.4804	0.816782	0.643	0.721	0.5732	0.6457	2.62375
10788:2355_CL2Contig1:f	0.4646	0.5034	0.514	0.494	0.816782	0.6604	0.7015	0.4951	0.619	2.87764
3813:7247_CL1Contig2:f:mismatch:1	0.4481	0.448	0.5177	0.471267	0.816782	0.9996	0.5758	0.7473	0.7742	13.1116
32624:11758_41136330:f	0.3839	0.4751	0.4666	0.441867	0.816782
30617:8662_CL1Contig2:r	0.1799	0.2568	0.4006	0.2791	0.816782	0.9856	0.389	0.2798	0.5515	5.44915
33541:24250_CL1Contig1:f	0.5152	0.4288	0.3997	0.4479	0.816782	0.7363	0.884	0.6568	0.759	7.68223
30873:1739_49342486:r	0.501	0.3937	0.4701	0.454933	0.816782	0.9775	0.5141	0.6353	mean	9.20969
9663:10691_37985407:f	0.2122	0.3196	0.4225	0.3181	0.816782	0.3403	0.5849	0.5934	0.5062	2.43765
400:24392_CL1Contig1:r	0.4707	0.2916	0.4068	0.3897	0.816782	1.5456	0.3398	0.4222	0.7692	19.2467
13354:32_CL11Contig1:r	0.3324	0.3762	0.5112	0.4066	0.816782	0.409	0.35	0.4413	0.4001	0.714078
31490:8936_29275523:r	0.4015	0.5011	0.3182	0.406933	0.816782	0.5553	0.3742	0.2495	0.393	1.8158
4584:18153_CL1Contig1:f	0.4265	0.516	0.5258	0.489433	0.816782	0.4021	0.4786	0.3039	0.3949	1.07717
10189:12629_CL1Contig1:f:mismatch:2	0.4513	0.5627	0.4796	0.497867	0.816782
3813:7247_CL1Contig2:f	0.404	0.4772	0.5399	0.4737	0.816782	0.9458	0.5672	0.6918	mean	9.20969
33105:1342_11501438:f	0.5192	0.3255	0.2961	0.380267	0.816782
7893:45360_CL43Contig1:f	0.504	0.5511	0.4273	0.494133	0.816782	0.812	1.0173	0.639	0.8228	21.4598
2392:45360_CL5Contig6:f	0.4122	0.4902	0.5541	0.4855	0.816782	1.092	0.8305	0.8326	mean	45.1647
30583:4810_CL1Contig1:r	0.5072	0.3112	0.4396	0.419333	0.816782	1.1183	0.3461	0.5179	mean	10.5113
786:4484_CL1Contig1:f	0.5601	0.3807	0.3878	0.442867	0.816782	0.543	0.5292	0.5035	0.5252	0.714078
11951:23796_CL1Contig1:r	0.53	0.3582	0.4795	0.4559	0.816782	1.0059	0.2954	0.4396	0.5803	6.93585
9187:3455_CL2Contig1:r	0.507	0.4029	0.5493	0.4864	0.816782
14624:3698_CL1Contig3:f	0.4175	0.4422	0.5765	0.478733	0.816782	1.3715	0.4001	0.6616	mean	27.4046
30533:2135_14658068:r	0.4926	0.5683	0.4168	0.492567	0.816782	0.8338	0.8484	0.6084	0.7635	9.20969
14624:3698_CL1Contig3:f:mismatch:1	0.3724	0.2574	0.5212	0.383667	0.816782	1.019	0.3364	0.5669	0.6408	8.48824
88:1849_51803906-B:f	0.5454	0.5134	0.4963	0.518367	0.816782	0.9762	0.8735	1.0251	0.9583	55.7703
10189:12629_CL1Contig1:f	0.5624	0.563	0.5533	0.559567	0.816782	0.8094	0.621	0.6901	0.7068	4.32031
4199:4229_CL1Contig3:r	0.5399	0.5285	0.4876	0.518667	0.816782	1.1988	0.5246	0.5572	mean	16.7501
3676:11285_CL1Contig1:r:mismatch:1	0.4935	0.533	0.5418	0.522767	0.816782
10189:12629_CL1Contig1:f:mismatch:1	0.5333	0.5229	0.4674	0.507867	0.816782	1.1046	0.5626	0.6392	mean	16.7501
9387:3811_CL1Contig3:f	0.5477	0.5757	0.5505	0.557967	0.816782	0.9026	0.5807	0.6482	mean	6.93585
8695:24540_CL1Contig1:r	0.5707	0.5307	0.5136	0.538333	0.816782	0.7388	0.918	0.8976	0.8515	19.2467
3676:11285_CL1Contig1:r	0.5222	0.5099	0.5732	0.5351	0.816782	0.9651	0.5425	0.5839	0.6972	7.68223
16785:14208_CL1Contig1:f	0.5818	0.5321	0.5381	0.550667	0.816782	0.7763	0.5987	0.3701	0.5817	4.32031
33275:2811_37794796:f	0.531	0.5336	0.5861	0.550233	0.816782	0.5621	0.699	0.659	0.64	2.43765
3813:7247_CL1Contig2:f:mismatch:3	0.4674	0.4761	0.5728	0.505433	0.816782	0.8795	0.5872	0.6516	mean	6.2814
1674:10136_CL1Contig2:r	0.5993	0.5656	0.5769	0.5806	0.816782
7787:25627_CL1Contig2:r	0.5889	0.5375	0.5099	0.545433	0.816782
19278:4297_54517631:f	0.5851	0.5958	0.5551	0.578667	0.816782	0.608	0.739	0.6785	0.6752	2.62375
14624:3698_CL1Contig3:f:mismatch:3	0.5528	0.5126	0.5885	0.5513	0.816782	0.9828	0.4155	0.5226	0.6403	6.93585
5917:5732_CL1Contig3:r	0.4389	0.5476	0.5369	0.5078	0.816782	0.8812	0.5766	0.6698	0.7092	6.2814
TC227658:f	0.4884	0.576	0.5525	0.538967	0.816782
11481:2807_CL1Contig1:f	0.538	0.4537	0.5621	0.517933	0.816782
10996:7936_CL2Contig2:f:mismatch:2	0.6103	0.5902	0.5754	0.591967	0.816782	0.5364	0.6019	0.6064	0.5816	1.43623
10189:12629_CL1Contig1:f:mismatch:3	0.4508	0.5628	0.5384	0.517333	0.816782
10189:12629_CL1Contig1:f:mismatch:5	0.4358	0.5705	0.508	0.504767	0.816782
2392:45360_CL5Contig6:f:mismatch:7	0.5303	0.5869	0.5893	0.568833	0.816782	0.6932	0.8965	0.7304	mean	8.48824
4342:20951_CL1Contig2:f	0.5291	0.5739	0.6009	0.567967	0.816782	1.1111	0.3222	0.5174	mean	9.20969
6668:1502_CL1Contig2:r	0.5946	0.476	0.5135	0.528033	0.816782	1.0223	0.7406	0.8952	0.886	32.2839
6746:45900_CL4Contig1:f	3.364	1.5894	2.1933	2.38223	0.947036	1.8696	5.2152	3.123	3.4026	1.16969
18845:45360_CL1Contig17:f:mismatch:1	2.607	1.5583	1.8802	2.01517	0.947036	1.6653	1.3371	2.1922	1.7315	2.62375
12522:18_CL1Contig1:r	1.4846	2.7046	2.2452	2.1448	0.947036	1.3233	2.9086	1.6694	1.9671	3.33181
11778:6299_CL1Contig1:r	1.8384	18.0895	5.4351	8.45433	0.947036	0.6278	5.9496	2.5406	3.0393	11.4586
33905:2024_CL1Contig2:f:mismatch:1	2.5403	1.9869	1.4929	2.0067	0.947036
14394:16345_29283509:f	3.1981	1.6135	1.9778	2.26313	0.947036	1.3246	1.9348	2.0702	1.7765	1.97369
4981:44070_CL2Contig2:f	1.4619	2.5518	3.0365	2.35007	0.947036	0.9064	1.6544	1.5883	1.383	13.1116
33912:10014_CL1Contig6:r	8.3255	2.5112	2.0422	4.29297	0.947036	4.3121	1.8829	1.7387	2.6446	1.97369
3715:6720_CL1Contig1:r	1.4392	2.2201	2.5103	2.05653	0.947036	1.0006	1.4976	1.0858	1.1947	24.35
18845:45360_CL1Contig17:f	2.9522	1.5519	1.9599	2.15467	0.947036	1.922	1.1931	1.7565	1.6239	3.33181
34908:10014_CL1Contig10:f	7.0704	2.0458	2.2388	3.785	0.947036	3.1511	1.7649	1.9551	2.2904	1.16969
13306:26637_CL1Contig1:f	1.5134	2.2973	3.4149	2.40853	0.947036
2976:6447_CL1Contig1:r	3.5168	1.4509	2.7791	2.58227	0.947036
12729:770_CL1Contig1:f	3.4626	1.9692	1.6355	2.35577	0.947036	2.8812	2.731	2.4403	2.6842	0
11474:10930_CL2Contig1:f	1.9027	1.8851	4.4663	2.75137	0.947036	4.0613	1.3563	5.2845	3.5674	1.97369
18962:33750_CL1Contig1:f	5.5827	2.0589	1.9259	3.18917	0.947036	5.7332	2.8397	7.5945	5.3891	0
11116:17377_CL1Contig1:f	1.8246	1.6099	3.1068	2.18043	0.947036
7269:2024_CL1Contig3:f	2.8102	1.8769	1.5129	2.06667	0.947036	1.4222	0.9929	2.1993	1.5381	9.20969
2880:14088_CL2Contig1:r	2.0722	2.9127	1.4452	2.14337	0.947036
5757:23222_CL1Contig1:r	2.0993	3.4568	1.5021	2.35273	0.947036	1.7187	2.3839	2.0892	2.0639	0.423686
30140:45360_51307481:f	1.4688	6.3902	3.2908	3.7166	0.947036	3.4386	1.664	3.1527	2.7518	1.16969
15766:9483_9020224:f	1.3967	2.869	2.1535	2.13973	0.947036
554:45360_CL257Contig1:r	2.719	1.9941	1.4118	2.04163	0.947036	1.612	3.6411	1.7102	2.3211	2.62375
6835:4615_12008291:r	1.3467	2.5026	2.6315	2.16027	0.947036	0.6506	1.0631	1.2949	1.0029	60.4412
10545:9456_CL2Contig3:r	1.3066	3.8404	4.4606	3.20253	0.947036	1.3407	1.6542	1.7205	1.5718	1.63796
33905:2024_CL1Contig2:f:mismatch:3	2.8755	1.7736	1.4939	2.04767	0.947036	1.251	1.063	2.0388	1.4509	10.5113
10928:10340_CL1Contig1:f	1.4555	1.5537	1.5	1.50307	0.947036	1.4474	1.1603	1.439	1.3489	4.93647
1348:17017_CL2Contig3:f	1.4852	1.8229	2.0681	1.79207	0.947036	0.7862	1.5948	1.39	1.257	29.5812
30661:33181_CL3Contig1:f	1.8945	1.5118	1.6096	1.67197	0.947036	0.9776	1.4634	0.9311	1.124	40.2272
33170:5850_46175628:f	1.8016	1.4917	2.1075	1.80027	0.947036	1.4366	1.8344	1.4166	1.5625	2.43765
7190:16772_CL1Contig2:r	1.8671	1.9383	1.4522	1.75253	0.947036	1.4903	1.8399	1.1229	1.4844	5.44915
4706:29745_11077582:f	2.0728	2.0599	1.4547	1.86247	0.947036	1.1421	1.5559	1.4205	1.3728	5.44915
14204:28740_CL1Contig1:r	1.4806	1.4426	1.5235	1.48223	0.947036	1.1744	1.6015	1.5154	1.4304	4.32031
5813:2607_CL1Contig1:r	1.824	2.3136	1.5117	1.8831	0.947036	1.1605	3.3894	3.12	2.5566	3.09089
5491:8747_CL1Contig1:r	1.4746	1.4429	1.5475	1.48833	0.947036	1.3539	1.2695	1.2997	1.3077	3.09089
11417:44858_28576987:f	1.491	1.6499	1.4722	1.5377	0.947036	1.267	2.0489	1.9898	1.7686	2.62375
4425:16764_CL1Contig1-B:r	1.4257	1.4741	1.4969	1.46557	0.947036
4303:45360_CL84Contig1:f	1.4807	1.6647	1.484	1.54313	0.947036	1.6502	1.4245	1.3468	1.4738	2.43765
16514:652_CL5Contig1:f	1.7084	1.5555	1.4511	1.57167	0.947036	1.1457	1.3798	1.3276	1.2844	6.2814
12774:15916_CL1Contig1:r	1.7829	1.6103	1.448	1.61373	0.947036
35210:15118_CL1Contig1:f	1.8178	1.4483	1.6338	1.6333	0.947036	0.7252	0.9963	1.0881	0.9365	51.987
5752:26080_CL1Contig1:f	1.4328	1.7106	1.6106	1.58467	0.947036	1.3648	1.5261	1.2032	1.3647	4.64932
31971:8746_CL2Contig1:r	1.5983	1.5935	2.2263	1.80603	0.947036	1.2797	1.2676	1.6569	1.4014	4.64932
4649:13898_CL1Contig1:r	1.6673	1.4767	1.483	1.54233	0.947036
18845:45360_CL1Contig17:f:mismatch:2	2.3013	1.5116	1.7528	1.85523	0.947036	1.936	1.2564	1.8016	1.6647	2.87764
32520:561_C0007306m17-7:f	1.5409	1.9719	1.5476	1.6868	0.947036	1.209	1.521	1.3747	1.3682	4.32031
3278:8445_CL1Contig1:f	2.1383	1.8717	1.441	1.817	0.947036	2.0483	1.6609	1.5071	1.7388	1.52121
6246:13689_CL1Contig2:f	1.424	1.9229	1.8021	1.71633	0.947036	1.3167	1.1383	1.0423	1.1658	19.2467
365:5772_CL1Contig1:f	1.4479	2.0782	1.7669	1.76433	0.947036	1.5805	1.697	1.2173	1.4983	3.33181
6839:3699_CL2Contig3:r	1.5809	1.5977	1.411	1.52987	0.947036
10101:45604_CL1Contig1:r	1.9331	1.4735	1.5925	1.66637	0.947036	1.2681	1.3748	1.3176	1.3202	3.09089
TC223057:f	1.4071	1.4992	1.5074	1.47123	0.947036
4662:15639_CL1Contig1:r	2.0485	1.5837	1.5091	1.71377	0.947036	1.6651	1.644	1.6631	1.6574	0
32149:4945_CL2Contig1:r	1.5048	1.4103	1.5662	1.49377	0.947036	1.0335	1.3068	1.1335	1.1579	19.2467
11990:44862_CL3Contig1:r	2.4483	1.489	1.7878	1.90837	0.947036	1.1567	1.2585	1.7834	1.3995	7.68223
10985:17249_CL2Contig1:f	1.3982	1.5483	1.5733	1.5066	0.947036	1.1736	1.1896	1.0092	1.1241	24.35
5533:14668_CL2Contig1:r	1.4408	1.5863	1.4403	1.48913	0.947036	1.2478	1.3322	1.0149	1.1983	14.8646
15016:45360_CL1159Contig1:f	1.4553	1.686	2.1269	1.75607	0.947036
19719:46200_CL1Contig1:f	1.4303	1.502	1.4116	1.44797	0.947036	0.8662	1.3498	1.0125	1.0762	47.7293
7716:6140_CL1Contig1:r	1.4046	1.4807	1.5632	1.48283	0.947036
11094:1523_CL1Contig1:f	1.3958	2.1488	1.9183	1.82097	0.947036	1.6492	1.1268	0.839	1.205	32.2839
30506:45360_CL1Contig23:f	2.0862	1.4717	1.6174	1.7251	0.947036	1.0852	1.4677	1.8225	1.4585	6.93585
5711:13619_CL1Contig1:f	1.9531	1.5772	1.4589	1.66307	0.947036	1.6762	1.3783	1.4657	1.5067	1.63796
19771:26524_CL1Contig1:f	1.5112	1.612	1.3975	1.5069	0.947036	2.8005	1.433	1.392	1.8752	4.32031
11311:22135_CL1Contig1:r:mismatch:2	1.4199	1.6358	1.4709	1.50887	0.947036	0.9241	1.8758	1.735	1.5116	10.5113
6398:6605_CL1Contig1:f	1.6791	1.6443	1.3808	1.56807	0.947036	1.3993	2.0459	1.6955	1.7136	1.63796
17569:27290_28576545:f	1.6788	1.403	1.942	1.6746	0.947036	1.1647	1.5009	1.52	1.3952	4.64932
1558:15163_CL1Contig1:f	1.4543	2.4367	1.7711	1.88737	0.947036	1.1683	1.7322	1.384	1.4282	4.93647
34638:3990_CL3Contig1:f	1.5415	1.3791	1.5356	1.4854	0.947036	1.4085	0.9997	1.2862	1.2315	14.8646
34127:13377_CL1Contig1:r	1.5728	1.9045	1.4295	1.6356	0.947036	1.2841	1.2309	1.2232	1.2461	4.64932
3018:6988_CL1Contig1:r	1.8492	1.6001	1.403	1.61743	0.947036	1.4636	2.294	1.5507	1.7694	2.43765
846:10346_CL1Contig1:r	2.0454	1.4785	1.5478	1.69057	0.947036	2.2399	3.5807	1.7327	2.5178	1.16969
18855:14693_CL1Contig1:r	1.7851	1.5147	1.4194	1.57307	0.947036	1.1299	1.6547	1.1939	1.3262	9.20969
33810:515_CL1Contig1:f	1.5864	1.5685	1.3683	1.50773	0.947036
4346:5363_CL1Contig1:f	1.8048	1.7751	1.3605	1.6468	0.947036	1.1947	1.3724	0.9418	1.1696	24.35
19761:96_CL1Contig1:r	1.5992	1.4715	1.3885	1.4864	0.947036	1.1797	1.6962	1.3713	1.4157	4.93647
7925:2211_CL1Contig1-A:r	1.587	1.379	1.7597	1.57523	0.947036	1.7331	1.4024	1.3075	1.481	3.09089
16603:1272_CL4Contig1:f	1.5927	1.5703	1.3637	1.5089	0.947036	1.1425	1.247	1.2702	1.2199	7.68223
14170:14610_7050769:f	1.514	1.5444	2.2334	1.76393	0.947036	1.1757	2.5045	1.7342	1.8048	4.32031
4053:24678_CL1Contig1:r	1.385	1.8156	1.5812	1.59393	0.947036	1.1204	1.6932	1.5222	1.4453	5.44915
9106:45360_CL2Contig2:r:mismatch:10	1.4702	1.3668	1.5268	1.4546	0.947036	1.0841	1.1073	1.4686	1.22	14.8646
14464:40929_CL2Contig1:r	1.7862	1.7895	1.3473	1.641	0.947036	1.8157	3.5555	1.9012	2.4241	1.63796
12821:5053_CL1Contig2:f	1.4401	1.3675	1.5058	1.4378	0.947036	0.7275	1.4688	1.2089	1.1351	45.1647
8677:421_CL1Contig1:f	1.3281	2.0916	2.2319	1.88387	0.947036	1.2661	2.0123	2.0522	1.7769	2.62375
7715:2865_CL1Contig2:f	1.7475	1.3541	1.6191	1.57357	0.947036	0.9003	1.4972	1.6869	1.3615	14.8646
4140:1272_CL3Contig2:r	1.8428	1.5437	1.3914	1.59263	0.947036	1.2579	1.2228	1.1135	1.1981	9.20969
7231:11664_CL1Contig2:f	0.407	0.2162	0.4617	0.361633	1.08975	0.6256	0.217	0.5902	0.4776	3.6443
9928:4044_CL1Contig1:f	0.3329	0.3776	0.5746	0.428367	1.08975	0.4816	0.298	0.2559	0.3452	1.07717
15088:21836_54522215:f	0.5369	0.2125	0.2457	0.3317	1.08975	1.3314	0.3876	0.6201	mean	21.4598
9747:2503_CL2Contig3:f	0.3999	0.5692	0.5211	0.496733	1.08975	1.1173	0.447	0.7358	0.7667	19.2467
3681:30973_CL3Contig1:f	0.5626	0.3802	0.2656	0.4028	1.08975	0.8269	0.5652	0.2973	0.5631	4.93647
5718:653_CL1Contig1:r	0.3953	0.6121	0.4547	0.487367	1.08975
TC222585:f	0.5728	0.2005	0.254	0.342433	1.08975
5577:19215_CL3Contig1:f	0.6332	0.4216	0.4116	0.4888	1.08975	1.3989	0.4088	0.6818	0.8298	29.5812
7644:45900_CL6Contig1:r	0.5854	0.2802	0.437	0.4342	1.08975	0.7779	0.4787	0.655	0.6372	4.32031
10509:13346_CL1Contig2:f	0.4687	0.3224	0.6143	0.468467	1.08975	0.6585	0.1983	0.3051	0.3873	2.43765
5407:783_CL1Contig1:r	0.6637	0.435	0.3873	0.495333	1.08975	1.2081	0.9028	0.492	0.8676	37.4897
10111:32297_CL1Contig1:f	0.5493	0.3229	0.5811	0.484433	1.08975	0.4374	0.2348	0.5064	0.3929	1.8158
4199:4229_CL1Contig3:f	0.5739	0.5677	0.6248	0.5888	1.08975	1.1889	0.808	0.5887	0.8619	32.2839
2654:2293_CL1Contig1:r	0.6075	0.5146	0.4821	0.534733	1.08975	0.8644	0.4984	0.4061	0.5896	4.64932
10996:7936_CL2Contig2:f:mismatch:1	0.6279	0.587	0.6173	0.610733	1.08975	0.5582	0.6689	0.6474	0.6248	1.8158
12412:10990_CL1Contig4:f	0.5811	0.6348	0.5875	0.601133	1.08975	0.7057	0.7239	0.514	0.6479	3.33181
17203:2442_49419329:f	0.4761	0.6135	0.5305	0.540033	1.08975
30036:1437_C0007752i24-7:f	0.4775	0.5281	0.6158	0.540467	1.08975
33073:18846_CL1Contig1:r	0.4505	0.5384	0.5996	0.5295	1.08975	0.4252	0.4941	0.5642	0.4945	1.23804
2026:857_CL1Contig1:r	0.5642	0.5015	0.6173	0.561	1.08975
20205:2811_CL1Contig1:r	0.5988	0.4729	0.5674	0.546367	1.08975
4304:4856_CL1Contig1:r	0.5593	0.6162	0.6217	0.599067	1.08975	0.8731	0.7619	0.6031	0.746	7.68223
3813:7247_CL1Contig2:f:mismatch:2	0.4805	0.5231	0.622	0.541867	1.08975	1.0228	0.6348	0.7113	0.7896	14.8646
2793:446_CL1Contig2:r:mismatch:1	0.6382	0.5842	0.5638	0.5954	1.08975	1.2406	0.7151	0.6798	mean	37.4897
TC202688:f	0.5759	0.6402	0.5701	0.5954	1.08975	0.8417	0.7381	0.7297	mean	5.44915
5562:6936_CL1Contig1:f	0.622	0.5462	0.4909	0.553033	1.08975	0.7821	0.6796	1.205	mean	40.2272
8753:12616_CL1Contig2:r	0.5102	0.6294	0.4954	0.545	1.08975	0.9257	0.5864	0.5158	mean	6.93585
34362:7936_40394286:f	0.55	0.5499	0.6399	0.579933	1.08975	0.5541	0.6398	0.7697	0.6545	3.09089
34364:5277_CL1Contig2:f	0.5942	0.6463	0.5855	0.608667	1.08975
10996:7936_CL2Contig2:f:mismatch:10	0.6362	0.5863	0.5417	0.588067	1.08975
13355:1010_CL2Contig1:r	0.5904	0.643	0.5625	0.598633	1.08975
30691:45360_CL5Contig2:r	0.5885	0.6273	0.6414	0.619067	1.08975	0.8254	0.8278	0.8007	mean	6.2814
33537:2491_49916977:f	0.5328	0.593	0.6319	0.5859	1.08975	1.1852	0.8424	0.7941	mean	51.987
2769:12968_CL1Contig1:r	0.6473	0.6105	0.5827	0.6135	1.08975	1.0049	0.8503	0.8085	0.8879	29.5812
10173:6625_CL1Contig1:f	0.5031	0.628	0.4542	0.528433	1.08975	0.5541	0.5505	0.6699	0.5915	1.8158
659:231_CL1Contig1:f	0.6353	0.4952	0.5508	0.560433	1.08975	1.092	1.0382	1.0089	1.0464	42.5552
3813:7247_CL1Contig2:f:mismatch:5	0.5725	0.5515	0.6495	0.591167	1.08975	0.788	0.6681	0.7994	mean	5.44915
13865:10089_CL1Contig1-A:f	0.6345	0.5909	0.524	0.583133	1.08975	2.1972	0.7653	0.5815	1.1813	61.1047
4199:4229_CL1Contig1-A:f	0.5571	0.4265	0.5953	0.5263	1.08975	1.0763	0.6307	0.6	mean	14.8646
13115:26231_CL1Contig1:f	0.6099	0.6469	0.5658	0.607533	1.08975	0.9211	0.7438	0.6123	0.7591	9.20969
11973:2376_CL1Contig1:f	0.4996	0.6347	0.5666	0.566967	1.08975	1.0555	0.6214	0.6955	0.7908	16.7501
33938:16197_29279993:r	0.645	0.5048	0.5048	0.551533	1.08975	0.8806	0.5891	0.7393	0.7363	7.68223
7791:11885_CL1Contig1:f	0.5334	0.6535	0.5444	0.5771	1.08975	0.8747	0.6042	0.5944	0.6911	5.44915
4236:14661_CL1Contig2:r	0.4911	0.6296	0.5791	0.5666	1.08975
14391:2205_CL4Contig1:f	0.6571	0.5619	0.5823	0.600433	1.08975	0.7901	1.0032	0.8728	0.8887	32.2839
13074:16031_CL1Contig1:f	0.5182	0.6408	0.587	0.582	1.08975	0.7337	0.7394	0.8135	0.7622	4.64932
6779:16680_CL1Contig1:r	0.5376	0.6352	0.615	0.595933	1.08975	0.7302	0.6621	0.9933	0.7952	14.8646
6504:1401_CL1Contig1:r	0.6434	0.5713	0.5071	0.573933	1.08975
2392:45360_CL5Contig6:f:mismatch:2	0.5015	0.6415	0.5712	0.5714	1.08975	0.845	1.0374	0.8287	0.9037	37.4897
10189:12629_CL1Contig1:f:mismatch:7	0.5299	0.6545	0.5672	0.583867	1.08975	0.5476	0.7345	0.5805	0.6209	2.62375
5847:4694_CL1Contig2:f	0.5298	0.5716	0.6545	0.5853	1.08975
5112:38267_CL1Contig3:r	0.5492	0.5666	0.6612	0.592333	1.08975	0.9614	0.5663	0.6269	0.7182	8.48824
33445:3698_29287875:r	0.5773	0.6646	0.5555	0.599133	1.08975	0.7929	0.6546	0.552	0.6665	3.6443
1875:345_CL1Contig3:f:mismatch:3	0.6543	0.6626	0.6171	0.644667	1.08975	0.8964	0.7991	0.7502	0.8152	10.5113
14624:3698_CL1Contig3:f:mismatch:7	0.652	0.6752	0.6623	0.663167	1.08975
30662:984_CL1Contig1:f	0.6487	0.6751	0.6596	0.661133	1.08975	0.8137	0.6379	0.6477	0.6998	4.32031
1562:2667_CL1Contig2:f	0.4508	0.5991	0.6022	0.5507	1.08975	0.594	0.4748	0.4969	0.5219	1.23804
1304:13828_CL4Contig1:r	0.6504	0.58	0.6452	0.6252	1.08975
16572:9139_CL1Contig1:r	0.4858	0.6114	0.6182	0.5718	1.08975	0.647	0.7661	0.7002	0.7044	3.09089
11387:2135_CL1Contig1:r	0.6525	0.5769	0.5043	0.5779	1.08975	0.7274	0.8513	0.723	0.7672	6.2814
4667:26410_CL1Contig1:f	0.5935	0.6551	0.652	0.633533	1.08975	0.6302	0.8363	0.7901	mean	6.93585
2157:32691_CL1Contig2:r	0.6157	0.5854	0.6706	0.6239	1.08975	0.894	0.8937	1.1215	0.9697	58.0958
33043:30679_CL2Contig1:f	0.4266	0.5826	0.605	0.538067	1.08975
30463:42531_CL1Contig1:f	0.5475	0.6536	0.6227	0.607933	1.08975	0.8607	0.5771	0.62	0.6859	4.93647
14805:1530_CL1Contig4-B:r	0.6637	0.5745	0.5189	0.5857	1.08975	1.1894	0.7696	0.6876	0.8822	37.4897
16759:15317_C0007746j02-7:f	0.6395	0.3853	0.488	0.504267	1.08975	0.5636	0.4007	0.5193	0.4945	1.63796
20270:44862_CL2Contig4:r:mismatch:1	0.6018	0.6102	0.678	0.63	1.08975
5145:12532_CL1Contig1:r	0.5492	0.6112	0.6632	0.607867	1.08975
10996:7936_CL2Contig2:f:mismatch:3	0.6221	0.5339	0.6505	0.602167	1.08975	0.5091	0.5767	0.6335	0.5731	1.8158
3676:11285_CL1Contig1:r:mismatch:5	0.5611	0.6633	0.6244	0.616267	1.08975	0.7616	0.6108	0.8629	0.7451	7.68223
16106:5025_51308041:r	0.4431	0.5687	0.6343	0.5487	1.08975	0.7126	0.5821	0.5308	0.6085	2.43765
3437:45360_CL6Contig1-B:r	0.6843	0.6816	0.6857	0.683867	1.08975	1.0606	0.8738	0.7793	0.9046	40.2272
17738:23618_CL1Contig1:r	0.5437	0.6756	0.5725	0.597267	1.08975	0.8907	0.5919	0.6627	0.7151	6.93585
1875:345_CL1Contig3:f:mismatch:1	0.5633	0.5918	0.6771	0.610733	1.08975	0.867	0.7278	0.6809	mean	6.93585
1420:30679_CL1Contig1:f	0.5089	0.6097	0.6482	0.588933	1.08975	0.8492	0.7893	1.0025	mean	29.5812
1378:323_CL1Contig3:r	0.4481	0.5403	0.6537	0.547367	1.08975
9262:26463_CL1Contig1:f	0.6362	0.4315	0.5589	0.5422	1.08975	1.0692	0.8681	0.6433	mean	29.5812
4342:20951_CL1Contig2:f:mismatch:1	0.5971	0.6806	0.6206	0.632767	1.08975	1.2831	0.3558	0.7045	mean	24.35
1652:343_CL1Contig1:r	0.3632	0.6115	0.5292	0.5013	1.08975	0.9761	0.9026	0.6375	mean	24.35
6352:23915_CL1Contig2:r	0.6502	0.4827	0.5872	0.573367	1.08975
3676:11285_CL1Contig1:r:mismatch:2	0.6439	0.6838	0.6638	0.663833	1.08975	0.9804	0.5459	0.6095	0.7119	8.48824
2392:45360_CL5Contig6:f:mismatch:5	0.6439	0.5795	0.6667	0.630033	1.08975	0.6212	0.9385	0.9562	0.8386	24.35
3653:10869_CL1Contig1:r	0.5661	0.6477	0.6567	0.6235	1.08975
10169:455_CL2Contig1:f	0.6392	0.6424	0.6876	0.6564	1.08975	0.9963	0.6966	0.8964	0.8631	27.4046
TC204579:f	0.6392	0.5535	0.4233	0.538667	1.08975	0.8713	0.7961	0.5835	0.7503	9.20969
10120:44685_CL1Contig1:r:mismatch:2	0.6184	0.6737	0.5578	0.616633	1.08975	0.807	0.9743	0.616	mean	14.8646
4491:41443_CL1Contig1:f	0.5093	0.4722	0.6784	0.5533	1.08975	0.8143	0.5928	0.8464	mean	8.48824
10868:1447_49347123:f	0.4168	0.6766	0.4204	0.5046	1.08975	0.7828	0.6635	0.665	0.7038	3.09089
88:1849_CL1Contig3:f	0.5844	0.6904	0.5924	0.6224	1.08975	1.0495	0.8473	0.9449	mean	51.987
2275:1010_48727197:r	0.5873	0.686	0.6277	0.633667	1.08975
11158:22321_CL1Contig1:r	0.4694	0.48	0.6849	0.544767	1.08975	0.7223	1.019	0.8676	0.8696	29.5812
20270:44862_CL2Contig4:r:mismatch:5	0.5947	0.6419	0.6846	0.6404	1.08975	0.6737	0.6993	0.7541	0.709	2.87764
NM_213937.1	0.571	0.6826	0.626	0.626533	1.08975	1.0385	0.7622	0.75	0.8502	24.35
2793:446_CL1Contig2:r:mismatch:2	0.6907	0.6779	0.6525	0.6737	1.08975	1.1399	0.7729	0.7054	mean	32.2839
2392:45360_CL5Contig6:f:mismatch:3	0.4874	0.6852	0.5398	0.5708	1.08975	0.6918	0.8527	0.7292	mean	6.2814
1875:345_CL1Contig3:f	0.4551	0.5866	0.6518	0.5645	1.08975	0.9186	0.8518	0.9108	0.8937	24.35
12763:7258_CL1Contig1:r	0.5687	0.6887	0.6132	0.623533	1.08975
10630:7450_CL1Contig1:f	0.6542	0.6932	0.6274	0.658267	1.08975
18156:14208_CL2Contig1:r	0.5126	0.6551	0.3838	0.517167	1.08975	0.9678	0.5767	0.4379	0.6608	7.68223
31916:38285_CL1Contig1:f	0.6272	0.558	0.3815	0.522233	1.08975	1.1701	0.818	1.3922	1.1268	40.2272
9756:7893_CL1Contig1:f	0.6387	0.6449	0.698	0.660533	1.08975	0.9111	0.618	0.7912	mean	10.5113
19765:10693_CL1Contig1:r	0.6071	0.6973	0.6029	0.635767	1.08975	0.8577	1.0162	0.8517	0.9085	37.4897
31901:9908_59813689:r	0.6535	0.6825	0.591	0.642333	1.08975	0.7232	0.6414	0.9508	0.7718	10.5113
11938:5919_CL1Contig2:f	0.6428	0.6688	0.5465	0.619367	1.08975	1.5862	0.9614	0.7598	1.1025	51.987
32231:22102_CL1Contig1:r	0.6838	0.5874	0.6509	0.6407	1.08975	0.7388	0.5855	0.4846	0.603	2.87764
6453:6235_CL1Contig1:f	0.658	0.5131	0.6325	0.6012	1.08975
12729:770_CL1Contig1:r	3.0075	1.5839	1.6387	2.0767	1.44319	2.7391	2.3487	3.074	2.7206	0
12163:3506_CL5Contig1:r	3.5453	1.5988	1.7162	2.28677	1.44319	1.0869	1.3803	1.8108	1.426	7.68223
11476:10930_CL3Contig1:r	1.4413	3.2652	9.8715	4.85933	1.44319	2.859	4.5132	7.7159	5.0294	0
18491:4290_CL1Contig1:f	2.2443	1.3258	3.5914	2.38717	1.44319	2.1438	1.93	1.4026	1.8255	1.63796
5913:728_CL1Contig1:r	3.2296	1.9884	1.364	2.194	1.44319
7270:10014_CL1Contig7:r	13.2716	1.9246	2.2896	5.8286	1.44319	3.3269	1.4643	1.713	2.1681	2.87764
30912:45360_CL494Contig1:r	0.6714	0.2683	0.3619	0.433867	1.44319	0.6332	0.1508	0.5971	0.4604	4.64932
10498:42543_CL3Contig1:f	0.3054	0.6455	0.4901	0.480333	1.44319
19776:24927_CL3Contig3:r	1.5923	1.5131	1.3558	1.48707	1.44319	0.8125	1.9604	1.2492	1.3407	24.35
19887:7736_CL1Contig1:r	1.664	1.387	1.4644	1.50513	1.44319	0.6912	1.4138	1.3346	1.1465	45.1647
9345:11474_CL1Contig1:r	1.6721	1.4063	2.2389	1.77243	1.44319	1.1154	2.2528	1.4047	1.591	6.93585
TC209911:f	1.3945	2.0551	1.617	1.68887	1.44319	1.868	1.2474	1.3796	1.4983	4.32031
7888:18269_CL1Contig1:f	1.4902	1.3522	1.467	1.43647	1.44319	1.1142	1.8722	1.2382	1.4082	9.20969
15632:31899_40428273:f	1.8589	1.5271	1.3957	1.5939	1.44319	0.9652	0.9065	1.205	1.0256	55.7703
7667:5997_CL1Contig1:r	1.3887	1.4987	1.385	1.42413	1.44319	1.4321	1.1549	1.2176	1.2682	7.68223
1614:32098_CL1Contig1:r	2.1625	1.3204	2.0136	1.83217	1.44319	0.6739	1.6671	2.1686	1.5032	24.35
14606:1182_CL1Contig1:f	2.0457	1.399	1.5943	1.67967	1.44319	1.2189	1.6775	1.3056	1.4007	4.93647
16772:12533_CL2Contig1:r	1.4818	1.416	1.3599	1.41923	1.44319	1.1321	1.1066	1.1663	1.135	14.8646
8851:2881_CL1Contig1:f	1.3533	1.8076	1.603	1.58797	1.44319	1.1139	1.8794	1.2846	1.426	8.48824
7933:2337_CL1Contig2:r	1.3726	1.6398	2.0187	1.67703	1.44319	0.9088	1.2912	1.1467	1.1156	35.0619
8737:1014_CL1Contig1:r	1.4126	1.3677	1.5096	1.42997	1.44319	1.4571	1.003	0.8746	1.1116	42.5552
7182:6162_CL3Contig1:f	2.5158	1.4854	1.6056	1.86893	1.44319	1.6867	2.0255	1.4083	1.7068	1.63796
11195:8566_CL1Contig1:f	1.4034	1.4929	1.8447	1.58033	1.44319	1.0969	1.2727	1.5371	1.3022	8.48824
14436:7115_CL1Contig1:f	1.4719	2.0204	1.4694	1.6539	1.44319
5474:26201_CL1Contig1:f	1.384	1.5738	1.9625	1.6401	1.44319
14761:7163_CL1Contig1:f	1.3976	1.5639	2.032	1.6645	1.44319	0.8797	1.2416	1.3748	1.1654	29.5812
6773:9467_CL1Contig2:f	1.3169	1.8733	1.8066	1.6656	1.44319	1.1149	1.3965	1.3682	1.2932	6.93585
4572:4990_49327974:f	1.4217	1.483	1.9183	1.60767	1.44319	0.9547	1.2931	1.5173	1.255	16.7501
6910:1067_CL1Contig2:r	1.4016	1.6758	1.4211	1.4995	1.44319	0.7831	1.3205	1.2109	1.1048	45.1647
18966:1798_CL3Contig1:f	1.3377	1.5185	1.504	1.4534	1.44319	0.9371	1.4253	1.2213	1.1946	24.35
5002:11551_CL1Contig1:f	1.5633	1.3785	1.9437	1.6285	1.44319
6111:12717_CL1Contig1:r	1.3421	1.5708	1.4921	1.46833	1.44319	1.2525	1.3478	1.6107	1.4037	3.6443
9389:38019_49916809:r	1.3479	1.6209	1.9013	1.62337	1.44319	1.252	1.0078	1.2226	1.1608	19.2467
2479:1328_CL1Contig2:f	1.4783	1.3525	1.628	1.48627	1.44319	1.6499	2.1311	1.5529	1.778	1.43623
19942:2771_CL1Contig2:f	1.5359	1.4787	1.3342	1.4496	1.44319	0.9937	1.4467	1.1728	1.2044	19.2467
33905:2024_CL1Contig2:f:mismatch:10	2.6449	1.8516	1.3582	1.95157	1.44319	1.311	0.8936	1.808	1.3375	19.2467
18568:5754_CL1Contig3:r	1.5568	1.704	1.3316	1.5308	1.44319	1.9112	3.8416	1.1125	2.2884	4.93647
8066:3983_CL1Contig1:f	1.8165	1.4477	1.4064	1.55687	1.44319
2852:5079_CL1Contig1:f	1.3238	1.6424	1.8378	1.60133	1.44319	0.795	1.3999	0.9635	1.0528	55.7703
11243:2899_CL3Contig1:r	1.5195	1.3451	1.7337	1.53277	1.44319	1.0231	1.4786	1.309	1.2702	11.4586
TC230234:f	1.8177	1.3251	2.2921	1.81163	1.44319	1.619	1.771	1.7743	1.7214	0
6670:8424_CL3Contig1:r	1.4879	1.4776	2.233	1.73283	1.44319	1.0527	0.8649	1.2951	1.0709	47.7293
1085:12575_CL1Contig1:f	1.8602	1.7794	1.2988	1.64613	1.44319	1.1442	1.2119	1.111	1.1557	13.1116
4167:10039_CL1Contig2:f	1.4078	1.3781	1.3356	1.37383	1.44319	0.8108	1.1572	0.9692	0.9791	59.9981
2203:1736_CL1Contig1:r	1.326	1.462	1.4529	1.41363	1.44319	1.4989	1.6883	1.7903	1.6592	1.07717
9210:15293_CL1Contig2:r	0.5258	0.5743	0.6927	0.5976	1.44319
4683:8540_CL1Contig1:r	0.6662	0.6256	0.6936	0.6618	1.44319	1.0355	0.6859	0.754	0.8251	21.4598
14624:3698_CL1Contig3:f:mismatch:5	0.5313	0.538	0.7011	0.590133	1.44319	0.9147	0.3728	0.5806	0.6227	6.93585
7655:33381_CL1Contig1:r	0.5376	0.6981	0.497	0.577567	1.44319	0.624	0.7757	0.6467	0.6821	3.09089
16764:19351_CL1Contig1:f	0.4418	0.6966	0.4862	0.541533	1.44319
11324:9365_CL1Contig1:r	0.5603	0.6953	0.615	0.623533	1.44319	0.793	0.6773	0.6506	0.707	3.33181
244:34823_CL1Contig1:r	0.6676	0.594	0.683	0.6482	1.44319
33448:26763_CL1Contig1:r	0.4469	0.592	0.6587	0.565867	1.44319	0.5493	0.3571	0.6355	0.514	2.43765
2392:45360_CL5Contig6:f:mismatch:10	0.5775	0.673	0.67	0.640167	1.44319	0.5481	1.0387	0.937	mean	29.5812
6149:12877_CL1Contig1:f	0.6646	0.6666	0.7071	0.679433	1.44319	0.6725	0.4453	0.5138	0.5439	1.97369
16126:16295_CL2Contig1:r	0.6778	0.6327	0.5315	0.614	1.44319
19423:14826_CL1Contig1:r:mismatch:2	0.5584	0.7001	0.6075	0.622	1.44319	0.9795	0.6478	0.6444	0.7572	10.5113
3813:7247_CL1Contig2:f:mismatch:7	0.5497	0.6516	0.6745	0.625267	1.44319	0.8346	0.6739	0.6896	0.7327	4.93647
20281:256_CL2Contig1:f	0.7035	0.6904	0.6635	0.6858	1.44319	1.0606	1.1814	1.1737	1.1386	16.7501
17208:2568_CL1Contig1:r	0.541	0.6347	0.6852	0.6203	1.44319	1.0307	0.701	0.7312	mean	19.2467
14499:650_CL2Contig1:r	0.691	0.7111	0.7026	0.701567	1.44319	0.9579	0.6681	0.8174	0.8145	14.8646
TC222889:f	0.5218	0.4333	0.7002	0.551767	1.44319	0.8025	0.5686	0.7362	0.7024	4.93647
7133:3914_CL1Contig2:f	0.5877	0.6913	0.6697	0.649567	1.44319	1.051	0.771	0.6368	0.8196	21.4598
10456:8950_CL1Contig1:r	0.607	0.379	0.6188	0.534933	1.44319
2793:446_CL1Contig2:r	0.637	0.7165	0.627	0.660167	1.44319	1.0837	0.6856	0.5323	0.7672	14.8646
10996:7936_CL2Contig2:f:mismatch:5	0.6995	0.5309	0.6198	0.616733	1.44319	0.4949	0.6083	0.5608	0.5547	1.52121
3146:6280_CL1Contig4:f	0.7227	0.4206	0.442	0.528433	1.44319	1.7551	0.527	0.4325	0.9049	35.0619
9778:5621_CL2Contig2:f	3.4647	1.2761	2.312	2.35093	1.62188	1.9653	0.5585	3.1546	1.8928	24.35
TC206440:f	1.3133	2.9929	1.9943	2.10017	1.62188	1.5731	1.8688	1.2039	1.5486	3.6443
15590:45360_CL182Contig1:r	1.6414	1.7425	5.1201	2.83467	1.62188
13198:10014_CL1Contig13:r	3.8555	1.2604	2.2994	2.47177	1.62188	1.5201	0.9584	1.6177	1.3654	11.4586
12990:595_CL1Contig1:f	0.6259	0.2856	0.5377	0.483067	1.62188	0.9103	0.4926	0.6157	mean	6.93585
13831:21836_29283767:r	0.7783	0.1638	0.2037	0.381933	1.62188	1.0207	0.1192	0.4724	0.5374	7.68223
31671:12762_46176282:f	1.4589	1.3589	1.3593	1.39237	1.62188
19013:11986_CL1Contig1:r	2.5356	1.4008	1.6571	1.8645	1.62188	1.2856	1.4132	1.1393	1.2794	6.93585
5721:2047_11073253:f	1.7827	1.4973	1.3513	1.54377	1.62188	1.5535	1.1037	1.73	1.4624	5.44915
13656:5720_CL1Contig1:f	1.8547	1.546	1.3423	1.581	1.62188	1.2483	2.0989	1.806	1.7177	3.09089
2599:5048_40417826:f	1.4187	1.6888	2.7701	1.9592	1.62188
1248:4075_CL1Contig2:f	1.3341	1.3961	1.4678	1.39933	1.62188	1.1211	1.38	1.0175	1.1729	21.4598
15121:462_CL1Contig2:f	1.6575	1.6163	1.3047	1.52617	1.62188	1.3896	2.3733	2.2577	2.0069	1.63796
11528:3144_CL1Contig1:r	1.2891	1.834	2.1539	1.759	1.62188	0.9784	1.3005	1.3084	1.1958	19.2467
12274:7340_CL1Contig1:f	2.3925	1.5946	1.3983	1.79513	1.62188	1.6647	1.2975	1.7627	1.575	2.43765
12344:1970_CL1Contig1:r	1.3177	1.4605	1.5256	1.4346	1.62188	1.2346	1.8061	1.2735	1.4381	5.44915
19761:96_CL1Contig1:f	1.9792	1.6705	1.3078	1.6525	1.62188	1.6157	2.5154	1.8636	1.9982	1.16969
32553:2316_CL1Contig6:f	1.5067	1.5174	1.3107	1.44493	1.62188	1.1251	1.3941	1.1438	1.221	11.4586
9771:795_CL1Contig1:f	1.6701	1.4282	2.9001	1.99947	1.62188	1.0286	3.4201	1.8909	2.1132	6.2814
6966:17113_CL1Contig1:r	1.4292	1.5387	1.3245	1.4308	1.62188	1.1291	1.2472	2.1633	1.5132	8.48824
13860:4560_CL2Contig1:f	1.3214	1.486	1.4159	1.40777	1.62188	1.1309	1.2725	1.348	1.2505	7.68223
3268:13988_CL1Contig1:r	2.2153	1.3955	1.5287	1.71317	1.62188	1.8634	2.4602	2.5115	2.2784	0
1371:1265_CL1Contig1:r	1.2999	1.6023	1.8088	1.57033	1.62188	1.3955	1.2017	1.4355	1.3442	4.32031
8134:18482_CL1Contig1:f	1.3309	1.3367	1.3722	1.3466	1.62188	1.5866	1.3864	1.0835	1.3522	7.68223
19768:21656_CL1Contig2:f	1.8468	1.4319	1.3814	1.55337	1.62188	2.5104	1.1795	1.2719	1.6539	7.68223
1372:16699_CL1Contig2:f	1.5674	1.5151	1.2999	1.4608	1.62188	1.2157	1.5846	1.3872	1.3958	4.32031
9595:5363_CL2Contig2:f	1.333	1.5625	2.0067	1.63407	1.62188	0.9505	1.0971	1.1694	1.0723	40.2272
8715:25877_CL1Contig1:r	1.486	1.5739	1.3045	1.4548	1.62188	1.729	1.0888	1.1656	1.3278	11.4586
16852:2316_CL1Contig8:f	1.3244	1.4373	1.3687	1.3768	1.62188
5872:6291_CL1Contig1:r	1.5546	1.3354	1.3925	1.4275	1.62188	0.7679	1.0611	1.2656	1.0315	58.9131
16251:4149_CL2Contig1:r	1.9355	1.2545	2.2064	1.7988	1.62188	1.7319	0.7926	2.0818	1.5354	14.8646
8529:15007_CL1Contig1:f	1.3531	1.3156	1.3618	1.3435	1.62188	1.21	1.3263	1.0702	1.2022	13.1116
30535:2024_CL1Contig4:f	2.041	1.3046	1.6231	1.65623	1.62188	1.2082	0.8148	1.4222	1.1484	37.4897
19520:11989_CL1Contig1:r	1.5492	1.5771	1.2877	1.47133	1.62188	1.4557	1.4204	1.5034	1.4598	1.16969
2885:1272_CL1Contig1:f	2.1691	1.3699	1.5205	1.6865	1.62188	1.9034	1.9822	1.7631	1.8829	0
12068:15535_CL1Contig1:r	1.8621	1.5119	1.3228	1.5656	1.62188	1.1718	1.5405	1.2906	1.3343	6.2814
2749:1996_CL2Contig1:r	1.3179	2.3762	1.6816	1.7919	1.62188	1.0634	1.964	1.5362	1.5212	6.93585
33493:7422_37794949:r	1.6418	1.5005	1.2974	1.4799	1.62188
6925:11322_CL1Contig1:r	1.6379	1.5129	1.2922	1.481	1.62188	1.6667	1.1613	1.2735	1.3672	6.93585
33692:34727_59807486:f	1.7211	1.2643	1.724	1.5698	1.62188	1.2635	1.3591	1.2239	1.2822	4.64932
2675:561_CL1Contig1:f	1.3187	1.6462	1.4315	1.46547	1.62188	1.3331	1.4318	1.6652	1.4767	2.62375
31706:18460_CL1Contig1:f	1.5458	2.5156	1.3952	1.81887	1.62188	1.9916	1.6945	1.6484	1.7782	0.583055
2103:20096_CL7Contig1:f	1.6002	1.2774	1.8168	1.5648	1.62188	1.1708	1.2583	1.2944	1.2412	6.2814
TC229373:r	0.5236	0.7204	0.549	0.597667	1.62188	0.8554	0.7578	0.7811	0.7981	6.93585
8690:7173_40386892:f	0.6707	0.7199	0.6751	0.688567	1.62188	0.9843	0.8168	0.7628	mean	21.4598
6177:6619_CL2Contig1:f	0.6747	0.707	0.614	0.665233	1.62188	0.73	0.9853	0.7671	0.8275	16.7501
18468:11748_CL2Contig1:f	0.5733	0.72	0.6078	0.6337	1.62188
TC224908:f	0.5909	0.6361	0.7182	0.6484	1.62188	0.6365	0.3814	0.7586	0.5922	4.32031
17742:21836_CL5Contig1:f	0.7258	0.3643	0.4247	0.504933	1.62188	1.3396	0.5359	0.6742	0.8499	32.2839
940:12701_CL1Contig1:f	0.7132	0.693	0.645	0.683733	1.62188	1.5829	1.4234	1.1514	1.3859	4.93647
32926:17618_40428914:f	0.6701	0.4326	0.6103	0.571	1.62188	0.6329	0.763	0.7797	0.7252	4.64932
3341:180_40394221:f	0.6173	0.5944	0.7263	0.646	1.62188
2720:1769_CL1Contig1:r	0.6459	0.7236	0.6078	0.6591	1.62188	0.7364	0.6059	0.5422	0.6282	2.62375
8415:18582_CL1Contig1:r	0.5653	0.6077	0.7259	0.632967	1.62188	0.5682	0.6084	0.8233	0.6666	4.32031
18677:66_CL2Contig1:f	0.4633	0.6779	0.6268	0.589333	1.62188
12747:18032_CL1Contig1:f	0.6515	0.5947	0.7202	0.655467	1.62188	1.0235	1.0185	0.8166	0.9529	54.1536
7565:7124_CL1Contig1:r	0.6583	0.4516	0.6438	0.584567	1.62188	0.8336	0.8306	0.8469	0.837	7.68223
TC221260:f	0.704	0.6457	0.5352	0.6283	1.62188
19097:18636_CL1Contig1:f	0.595	0.6315	0.7285	0.651667	1.62188	0.5329	0.6565	0.5403	0.5766	1.8158
3285:3750_CL1Contig1:r	0.4978	0.6621	0.6741	0.611333	1.62188	0.9358	0.37	0.5866	0.6308	6.93585
9570:4159_CL2Contig1:f	0.6984	0.7068	0.7288	0.711333	1.62188	0.8547	0.5644	0.6784	mean	5.44915
17097:12680_CL1Contig1:r	0.3944	0.7032	0.5488	0.5488	1.62188
5707:45360_CL5Contig1:r	0.5249	0.6825	0.6725	0.626633	1.62188
19418:22964_CL1Contig1:f	0.5513	0.384	0.6967	0.544	1.62188	1.0921	0.3201	0.4653	0.6258	8.48824
10120:44685_CL1Contig1:r:mismatch:3	0.6892	0.7234	0.644	0.685533	1.62188	0.9749	1.01	0.8439	0.9429	51.987
33503:37160_40831265:f	0.7358	0.6144	0.5937	0.647967	1.62188	0.7275	0.5541	0.48	0.5872	2.62375
2428:16875_CL1Contig1:f	0.6772	0.7306	0.6933	0.700367	1.62188	0.882	0.8155	1.05	mean	42.5552
14539:1855_CL1Contig2-A:r	0.597	0.7219	0.4993	0.606067	1.62188	1.1733	0.8511	0.7001	0.9082	45.1647
TC208258:f	0.7259	0.6896	0.6464	0.6873	1.62188	0.863	0.7132	1.0317	0.8693	29.5812
4198:18149_CL1Contig1:r	0.6	0.7368	0.6216	0.6528	1.62188	0.6402	0.7964	0.7974	0.7447	6.2814
20161:3436_49327072:f	0.6939	0.6283	0.7181	0.6801	1.62188	0.7138	0.7782	0.7851	0.759	4.32031
8223:3281_CL1Contig1:r	0.7109	0.7171	0.6566	0.694867	1.62188	0.8667	0.9891	1.0332	0.963	56.861
11263:5156_CL1Contig2:f	0.6255	0.4204	0.669	0.571633	1.62188	1.0827	0.5219	0.7908	0.7985	21.4598
6145:164_CL1Contig2:f	0.5617	0.6864	0.6956	0.6479	1.62188	0.7436	0.8591	0.7472	0.7833	6.93585
19006:7338_CL1Contig2:r	0.6218	0.7042	0.709	0.678333	1.62188	0.8918	0.6636	0.7014	mean	7.68223
19808:37160_CL1Contig2:f:mismatch:1	0.7373	0.6182	0.6409	0.665467	1.62188	1.3422	0.64	0.547	0.8431	29.5812
3154:777_CL2Contig1:r	0.7062	0.7005	0.6079	0.671533	1.62188	0.7429	0.7703	0.7426	0.7519	2.87764
12222:19294_7842330:f	0.6763	0.6723	0.4998	0.616133	1.62188
7090:8448_CL1Contig2:r	0.656	0.7387	0.6523	0.682333	1.62188	0.7815	0.6142	0.5275	0.6411	3.33181
20294:23715_2326864:f	0.5096	0.7044	0.6472	0.6204	1.62188	3.236	0.4319	0.4841	mean	58.9131
4801:14591_CL1Contig2:f	0.5462	0.6449	0.7221	0.637733	1.62188	1.3485	0.6849	0.737	mean	47.7293
8950:14211_CL2Contig2:f	1.3459	1.7719	3.2267	2.11483	1.78098	1.5412	1.9642	2.0322	1.8459	1.07717
11711:3264_CL2Contig1:f	1.4738	1.6024	3.5446	2.20693	1.78098	0.6616	1.0676	1.7409	1.1567	51.987
6835:4615_CL1Contig1-B:r	1.2878	1.8161	3.0835	2.06247	1.78098	0.7389	1.0668	1.2369	mean	61.1047
18845:45360_CL1Contig17:f:mismatch:3	3.1759	1.4029	1.6086	2.06247	1.78098	2.0758	1.1332	1.8658	1.6916	4.32031
19676:11265_CL1Contig1:f:mismatch:5	1.1738	2.2026	2.8224	2.06627	1.78098	0.9064	2.0216	1.5219	1.4833	11.4586
15117:1489_CL5Contig1:r	2.3362	2.5487	1.1576	2.01417	1.78098	1.2507	2.5676	1.313	1.7104	6.2814
10049:2631_CL1Contig3:r	0.5329	0.2667	0.6701	0.4899	1.78098	1.2536	0.6778	0.7066	0.8793	37.4897
17774:18156_CL1Contig2:r	1.3088	1.4189	1.5722	1.4333	1.78098	1.1007	1.0457	0.9101	1.0188	55.7703
16725:983_CL3Contig1:r	1.2886	1.4789	1.4679	1.4118	1.78098
7553:20310_CL1Contig1:r	1.2367	1.8803	1.956	1.691	1.78098
7559:12807_CL1Contig1:r	1.3953	1.7892	1.3655	1.51667	1.78098	1.3167	2.2083	1.1774	1.5675	6.93585
7693:12707_CL1Contig1:f	1.4273	1.2951	1.5254	1.41593	1.78098
1617:9800_CL4Contig1:r	1.3944	1.3067	1.5229	1.408	1.78098	1.1335	1.6027	1.6614	1.4659	4.93647
6487:16968_CL1Contig1:r	1.2823	1.5268	1.4833	1.4308	1.78098	1.1955	1.5355	1.0882	1.2731	11.4586
11310:15518_CL4Contig1:f	1.4591	1.2968	1.3981	1.38467	1.78098
16241:11269_CL1Contig1:r	1.2746	1.6587	2.0766	1.66997	1.78098	1.0257	1.5514	1.6081	1.3951	8.48824
4728:11822_CL1Contig1:f	1.6431	1.545	1.2715	1.48653	1.78098	1.1364	1.3554	0.9223	1.138	32.2839
17106:968_CL1Contig1:f	1.266	1.8402	1.6089	1.5717	1.78098	1.2182	2.0421	1.3873	1.5492	4.93647
30897:21578_CL1Contig1:f	1.4133	1.2938	1.5215	1.40953	1.78098	0.5755	1.2628	1.3042	mean	61.1047
20146:28935_CL1Contig1:r	1.5172	1.4785	1.2775	1.4244	1.78098	1.1361	1.6657	1.108	1.3033	11.4586
8712:1032_CL2Contig1:r	1.3348	1.6526	2.7109	1.89943	1.78098	1.6268	1.6477	2.1213	1.7986	1.16969
13975:19448_CL1Contig1:f	1.48	1.4178	1.2873	1.39503	1.78098	0.516	1.0841	0.9859	0.862	35.0619
19852:1501_CL1Contig2:r	1.666	1.46	1.2915	1.4725	1.78098	0.8287	1.0342	1.2556	1.0395	55.7703
14197:22429_CL1Contig1:f	1.2845	1.4428	1.5446	1.42397	1.78098	1.5789	1.2218	1.6799	1.4935	3.33181
457:18584_51304632:r	1.3585	1.3955	1.2967	1.35023	1.78098	2.2443	1.7832	1.678	1.9018	0.583055
1160:5523_40435497:f	2.0244	1.4585	1.349	1.61063	1.78098	1.1675	1.0674	1.7413	1.3254	13.1116
1574:45360_49327323:f	1.9225	1.4566	1.3322	1.57043	1.78098	1.6369	1.117	1.941	1.565	4.93647
1199:2304_CL1Contig1:f	1.8786	1.2245	1.9146	1.67257	1.78098	1.4853	1.6419	1.5639	1.5637	1.07717
34980:1489_CL1Contig1:f	1.2851	1.4255	1.5058	1.40547	1.78098	1.0456	1.2293	1.4645	1.2465	13.1116
31537:15518_CL6Contig1:f	1.5435	1.2818	1.446	1.42377	1.78098	1.2356	1.1042	1.195	1.1783	11.4586
19383:2899_CL2Contig1:f	1.2748	1.5017	1.6591	1.47853	1.78098	1.0116	1.3798	1.2135	1.2016	16.7501
15228:1113_CL1Contig1:r	2.4719	1.4639	1.419	1.78493	1.78098	0.7008	0.5187	1.2997	0.8397	29.5812
12554:2503_CL1Contig3:f	1.4075	1.4173	2.1828	1.6692	1.78098	0.6298	0.4021	0.9175	mean	7.68223
30704:15715_CL1Contig1:r	1.4394	1.3546	1.3007	1.3649	1.78098	1.5095	1.6751	1.2409	1.4752	3.33181
16512:1555_CL1Contig1:f	2.3814	1.266	1.7038	1.78373	1.78098
8325:37222_CL2Contig1:f	1.6897	1.2688	1.5112	1.4899	1.78098	2.5392	1.5803	1.3108	1.8101	3.33181
5872:6291_CL1Contig1:f	1.6842	1.3749	1.3339	1.46433	1.78098	0.882	1.1725	1.1069	1.0538	47.7293
1446:7903_CL4Contig1:r	1.2703	1.4726	1.564	1.43563	1.78098	1.3101	1.397	1.2124	1.3065	4.64932
5400:7711_CL1Contig2:f	1.3171	1.3695	1.3047	1.33043	1.78098	1.413	1.4531	1.2631	1.3764	3.09089
8680:14598_CL1Contig1:r	2.0243	1.2584	1.6282	1.63697	1.78098
15307:32312_CL1Contig1:f	1.2855	1.3974	1.502	1.39497	1.78098	1.7894	2.1547	1.1355	1.6932	4.64932
30579:12436_CL1Contig1:r	1.28	1.41	1.4085	1.36617	1.78098	1.0374	1.4869	1.4007	1.3083	9.20969
2829:18671_CL1Contig1:f	1.3513	1.3327	1.6112	1.43173	1.78098	1.6665	1.6322	1.5358	1.6115	0.583055
15635:41937_CL1Contig1:r	1.317	1.3215	1.4448	1.3611	1.78098	0.8068	1.1309	0.8642	0.934	49.8533
7268:1138_CL1Contig6:r:mismatch:2	1.4812	1.2771	1.4117	1.39	1.78098	1.0621	1.5836	1.4186	1.3548	7.68223
1081:14773_CL7Contig1:f	1.2911	1.4355	1.6924	1.473	1.78098	2.027	1.6557	1.3425	1.6751	2.43765
31220:13891_CL1Contig1:f	1.6842	1.5649	1.2499	1.49967	1.78098	0.9275	1.2863	0.8907	1.0348	55.7703
7845:15898_CL1Contig1:r	1.8076	1.2517	1.5778	1.5457	1.78098	1.4657	1.124	1.2641	1.2846	7.68223
15754:16943_CL3Contig1:f	1.4336	1.3203	1.3131	1.35567	1.78098	1.9594	1.7786	1.2061	1.648	3.33181
6931:27014_CL1Contig1:r	1.6178	1.2539	1.5355	1.46907	1.78098	1.2593	1.5354	0.9533	1.2493	19.2467
638:11251_CL1Contig1:r	1.422	1.5137	2.9468	1.96083	1.78098	1.2818	1.6454	2.3274	1.7515	3.33181
19953:14192_CL1Contig1:r	1.5909	1.3443	1.3297	1.42163	1.78098	1.3639	1.2962	1.3291	1.3297	2.62375
7886:17736_CL2Contig1:f	1.5523	1.2525	1.7269	1.51057	1.78098	1.2106	1.7957	1.6532	1.5532	3.33181
18576:9700_CL1Contig1:r	1.9656	1.436	1.331	1.57753	1.78098	1.0359	1.3891	1.2407	1.2219	13.1116
290:4041_CL1Contig1:r	1.5151	1.3709	1.2924	1.3928	1.78098	0.859	1.3768	1.2658	1.1672	32.2839
498:3273_CL1Contig1:f	1.9095	1.2867	1.4915	1.56257	1.78098	1.8041	1.502	1.4704	1.5922	1.63796
3160:6925_CL2Contig1:r	1.266	1.4523	1.5654	1.4279	1.78098	1.0643	1.5052	1.2604	1.2766	10.5113
30058:2897_21547860:r	1.3615	1.3527	1.2823	1.33217	1.78098	1.6189	1.0748	0.9002	1.198	29.5812
12583:20320_CL1Contig2:r	1.2804	1.3907	1.3614	1.34417	1.78098	1.032	1.2401	1.1915	1.1545	19.2467
4246:12000_CL2Contig1:f	1.3277	1.297	1.4138	1.34617	1.78098	0.8696	1.1093	0.9118	mean	56.861
2831:8192_CL1Contig1:f	1.2752	1.4012	1.3901	1.3555	1.78098	1.2417	0.9498	1.1802	1.1239	29.5812
9275:44376_CL5Contig1:r	1.3139	1.4439	1.3131	1.35697	1.78098	1.131	1.0644	1.1447	1.1134	21.4598
30637:8486_CL2Contig1:r	1.3715	1.2835	1.4975	1.38417	1.78098	0.913	1.2813	1.1111	1.1018	37.4897
669:6935_CL3Contig1:r	1.2269	1.7941	2.5878	1.8696	1.78098	0.5757	1.0964	1.5259	1.066	61.1047
8592:16080_CL2Contig1:f	1.4708	1.2651	1.4231	1.38633	1.78098	0.9364	1.0711	1.205	1.0708	42.5552
17486:45360_CL219Contig2:r	1.3982	1.2699	1.4218	1.3633	1.78098	0.9572	1.2404	1.1235	1.107	32.2839
7142:19421_CL1Contig1:r	1.734	1.3004	1.4057	1.48003	1.78098	0.9561	1.2614	1.8495	1.3557	14.8646
19852:1501_CL1Contig2:f	1.863	1.3151	1.4135	1.53053	1.78098	0.8936	1.1582	1.1543	1.0687	45.1647
1930:34974_CL41Contig1:r	1.1472	2.2849	2.2886	1.9069	1.78098	2.7081	2.8328	1.9196	2.4868	0
17450:5715_CL5Contig1:f	0.6685	0.6849	0.4996	0.617667	1.78098
8698:11591_CL1Contig1:r	0.6592	0.4456	0.6624	0.589067	1.78098	0.971	0.9395	0.7039	0.8715	29.5812
12551:11917_CL1Contig1:r	0.5219	0.6141	0.731	0.622333	1.78098	0.5365	0.32	0.5049	0.4538	1.8158
TC234683:f	0.6028	0.5707	0.7443	0.639267	1.78098
10996:7936_CL2Contig2:f:mismatch:7	0.6858	0.564	0.7048	0.651533	1.78098	0.5315	0.7156	0.6329	0.6267	2.62375
3676:11285_CL1Contig1:r:mismatch:3	0.7282	0.7171	0.6771	0.707467	1.78098	0.8169	0.6576	0.4604	0.645	4.93647
14828:852_CL1Contig1:f	0.746	0.4637	0.3512	0.5203	1.78098
19809:7936_40388085:f	0.7467	0.605	0.6046	0.6521	1.78098	0.5545	0.79	0.8254	0.7233	7.68223
12412:10990_CL1Contig2-B:r	0.6274	0.741	0.5735	0.6473	1.78098	0.8024	0.7859	0.6644	0.7509	5.44915
7229:21199_CL1Contig1:f	0.7083	0.6797	0.5536	0.6472	1.78098	0.7987	0.476	0.6912	0.6553	4.93647
1996:4617_CL1Contig1:r	0.7604	0.4412	0.3561	0.519233	1.78098	1.3664	0.8797	0.6479	mean	55.7703
12177:1262_CL1Contig2:r	0.4581	0.7525	0.5279	0.5795	1.78098	0.9597	0.8277	0.728	0.8385	16.7501
20270:44862_CL2Contig4:r	0.5899	0.5675	0.7507	0.636033	1.78098	0.8758	0.6428	0.478	0.6655	6.2814
19878:1273_CL1Contig1:r	0.6785	0.7402	0.6445	0.687733	1.78098	0.5682	0.9114	0.7026	0.7274	7.68223
14624:3698_CL1Contig3:f:mismatch:10	0.524	0.663	0.7089	0.631967	1.78098
3253:178_CL2Contig1:r	0.7409	0.7	0.6876	0.7095	1.78098	0.7421	0.6505	0.86	0.7509	6.93585
3869:4038_CL1Contig1:f:mismatch:7	0.7494	0.6101	0.6048	0.654767	1.78098	0.5705	0.6662	0.6075	0.6147	1.8158
35339:12932_51307192:f	0.4447	0.5738	0.7316	0.583367	1.78098	1.1274	1.0323	0.7435	mean	58.0958
1439:1226_CL3Contig1:f	0.6784	0.7421	0.6962	0.705567	1.78098	0.9126	1.1937	0.9437	1.0167	58.0958
13532:5257_CL5Contig1:f	0.7598	0.4615	0.3561	0.5258	1.78098
30817:7804_CL3Contig1:f	0.7359	0.67	0.7135	0.706467	1.78098	0.7577	0.8348	0.6887	mean	5.44915
8698:11591_CL1Contig1:f	0.7323	0.5864	0.6751	0.6646	1.78098	0.8283	0.9575	0.7293	mean	16.7501
919:7762_CL2Contig1-B:r	0.4954	0.689	0.6809	0.621767	1.78098
TC223899:f	0.6041	0.7572	0.6014	0.654233	1.78098
2065:16206_CL1Contig1:f	0.6453	0.7189	0.7256	0.6966	1.78098	1.3663	0.6838	0.7804	mean	51.987
8193:9956_CL1Contig1:r	0.4816	0.597	0.7419	0.606833	1.78098
368:2454_CL7Contig1:f	0.7109	0.7387	0.7339	0.727833	1.78098	0.8407	0.573	0.979	mean	16.7501
20270:44862_CL2Contig4:r:mismatch:7	0.613	0.6821	0.739	0.678033	1.78098
8613:32575_CL1Contig1:f	0.6353	0.7366	0.699	0.6903	1.78098
10483:2063_CL1Contig1:r	0.5561	0.7151	0.6866	0.6526	1.78098	0.6038	0.7119	0.8349	0.7169	5.44915
14539:1855_CL1Contig1:f	0.6459	0.7342	0.5303	0.6368	1.78098	1.1708	0.8435	0.654	0.8894	40.2272
2793:446_CL1Contig2:r:mismatch:5	0.7166	0.6774	0.7408	0.7116	1.78098	1.5387	0.8502	0.7809	1.0566	58.9131
10188:3894_CL1Contig2:r	0.6687	0.7115	0.5118	0.630667	1.78098
3688:11548_40474312:f	0.6897	0.7102	0.7466	0.7155	1.78098	0.9179	0.832	1.0684	mean	49.8533
3342:1801_CL2Contig1:r	0.7027	0.7425	0.7274	0.7242	1.78098	1.0463	0.8162	0.6566	0.8397	24.35
9660:1831_CL1Contig1:r	0.7461	0.7274	0.7305	0.734667	1.78098	0.8999	0.8551	0.962	0.9057	32.2839
9033:7120_CL1Contig1-A:f	0.6956	0.6488	0.745	0.696467	1.78098	0.8338	0.8135	0.8919	0.8464	11.4586
11867:18346_CL1Contig1:f	0.7052	0.4285	0.6273	0.587	1.78098	0.9689	0.7549	0.7123	mean	14.8646
10348:4967_CL1Contig1:r	0.6063	0.5306	0.7558	0.6309	1.78098	0.7648	0.5722	0.7938	mean	5.44915
1615:1267_CL1Contig1:r	0.7044	0.7031	0.7501	0.7192	1.78098	0.8621	0.8507	0.7163	0.8097	10.5113
10120:44685_CL1Contig1:r	0.6389	0.7558	0.665	0.686567	1.78098	0.9081	0.7794	0.5218	0.7364	10.5113
20270:44862_CL2Contig4:r:mismatch:3	0.7504	0.7112	0.7195	0.727033	1.78098	0.7172	0.772	0.4794	0.6562	4.93647
TC211712:f	0.5492	0.7686	0.5855	0.634433	1.78098	1.2588	0.8213	0.7789	0.953	54.1536
17965:17371_CL1Contig1:f	0.7087	0.6971	0.5391	0.6483	1.78098
3869:4038_CL1Contig1:f:mismatch:10	0.7537	0.6139	0.6696	0.679067	1.78098	0.7188	0.6022	0.6861	0.669	2.62375
389:20082_CL1Contig1:f	0.57	0.5913	0.7692	0.6435	1.78098	0.9295	0.84	0.8894	0.8863	24.35
15843:5371_CL2Contig1:f	0.5076	0.6471	0.738	0.6309	1.78098	0.7126	0.7413	0.7006	0.7182	2.62375
1875:345_CL1Contig3:f:mismatch:2	0.6736	0.7382	0.7325	0.714767	1.78098	0.9531	0.8143	0.7681	mean	16.7501
1985:2857_CL3Contig1:f	0.6751	0.7574	0.6943	0.708933	1.78098	0.9928	0.8359	0.9869	0.9385	49.8533
31392:10214_CL1Contig1:r	0.62	0.6274	0.7673	0.671567	1.78098
2744:19140_CL1Contig1:r	0.7588	0.6525	0.685	0.698767	1.78098	0.9635	0.8593	0.8021	0.875	24.35
171:6985_CL2Contig1:r	0.5278	0.7537	0.6354	0.638967	1.78098	1.0958	0.4893	0.6567	0.7473	14.8646
4072:7550_CL1Contig2:r	0.7687	0.6286	0.6177	0.671667	1.78098
3869:4038_CL1Contig1:f:mismatch:1	0.7731	0.5909	0.5996	0.654533	1.78098	0.6342	0.6119	0.6028	0.6163	1.23804
19955:4983_CL1Contig1:r	0.476	0.6651	0.7149	0.618667	1.78098	0.6843	0.5772	0.461	0.5742	2.43765
5467:15896_CL1Contig1:r	0.5782	0.7617	0.6476	0.6625	1.78098	1.042	0.6245	0.5899	mean	13.1116
11659:21399_CL1Contig1:f	1.615	4.8898	1.4721	2.65897	2.38822	1.84	2.5471	0.6226	1.6699	24.35
32209:10014_CL2Contig1:r	49.3567	2.303	1.8768	17.8455	2.38822	7.0883	2.0793	2.1656	3.7777	1.63796
11659:21399_CL1Contig1:f:mismatch:2	1.7682	8.2965	1.507	3.85723	2.38822	2.9241	2.5305	0.668	2.0409	13.1116
11659:21399_CL1Contig1:f:mismatch:7	2.0624	6.9483	1.2854	3.43203	2.38822	2.0691	2.6152	0.6007	1.7617	21.4598
31693:8032_51308440:r	3.4732	1.3742	1.5447	2.1307	2.38822	1.4698	1.4458	1.3529	1.4228	1.63796
569:10373_CL2Contig1:f	1.0765	2.3146	3.4496	2.28023	2.38822	0.7437	1.2045	2.4164	1.4549	27.4046
3933:629_CL1Contig2:f	0.8827	0.2283	0.349	0.486667	2.38822	1.3612	0.1908	0.4907	0.6809	13.1116
510:4263_CL2Contig1:f	1.6523	1.4821	1.2514	1.46193	2.38822	1.5191	1.5066	2.056	1.6939	1.63796
12264:3171_CL1Contig1:f	1.3021	1.2954	1.3676	1.3217	2.38822	1.2446	1.2628	1.2124	1.2399	4.64932
19268:8543_CL1Contig2:f	1.2292	1.6045	1.6249	1.4862	2.38822
605:19635_49413960:f	1.286	1.3279	1.3026	1.3055	2.38822
8826:23480_CL1Contig1:r	1.3337	1.8255	1.3707	1.50997	2.38822
7251:21092_CL1Contig1:f	1.4731	1.423	1.2587	1.38493	2.38822	0.9938	1.0898	0.9206	1.0014	61.1047
14354:9212_CL1Contig1:r	1.2982	1.3668	1.6321	1.43237	2.38822	0.784	1.197	1.1868	1.0559	54.1536
33450:5049_11074318:r	1.6637	2.2797	1.2321	1.72517	2.38822	0.9027	1.2313	1.4881	1.2074	24.35
7894:1557_CL1Contig2:r	1.8715	1.7162	1.2038	1.59717	2.38822	1.4196	1.8336	1.4536	1.5689	1.97369
35030:7735_CL1Contig1:r	1.1354	2.6291	2.2135	1.99267	2.38822	0.9236	1.6554	1.2257	1.2682	21.4598
31080:40929_CL1Contig1:r	1.4508	1.2488	1.5132	1.40427	2.38822	1.343	2.7028	1.4256	1.8238	4.32031
11311:22135_CL1Contig1:r:mismatch:3	1.3029	1.6859	1.3679	1.45223	2.38822	0.7797	1.5274	1.4125	1.2399	29.5812
31908:1933_CL2Contig1:r	2.2002	1.1621	1.9676	1.77663	2.38822	1.1683	1.2291	1.7892	1.3955	7.68223
15804:7735_40833379:f	1.134	2.2946	2.2495	1.8927	2.38822	0.8648	1.7631	1.1552	1.261	27.4046
13022:19581_CL1Contig1:r	1.2946	1.5953	2.7596	1.88317	2.38822	0.82	1.1153	1.3366	1.0906	45.1647
18416:42026_41133547:r	1.2675	1.8384	1.4588	1.52157	2.38822	1.3701	1.2988	1.1515	1.2735	6.2814
30182:16496_51348479:r	1.625	2.1915	1.2288	1.68177	2.38822	1.0686	0.9521	0.7937	mean	51.987
7692:12427_CL1Contig1:r	1.6672	1.5734	1.2192	1.4866	2.38822	1.2153	1.3257	1.3276	1.2895	4.32031
13218:16487_49326396:f	1.4222	1.2887	1.894	1.53497	2.38822	1.3403	1.4226	1.5636	1.4422	1.97369
6976:25842_CL1Contig1:f	1.4992	1.4274	1.246	1.39087	2.38822	1.2496	1.445	1.1769	1.2905	6.2814
32737:3101_59810107:r	1.1528	2.5695	1.9726	1.8983	2.38822	1.2462	1.4856	1.4315	1.3878	3.33181
12664:22061_CL5Contig1:r	2.1476	1.3707	1.3653	1.62787	2.38822	1.2671	1.171	1.4295	1.2892	6.2814
5012:36050_CL5Contig1:r	1.1459	2.1138	2.0458	1.7685	2.38822	1.2569	0.9795	1.1847	1.1404	24.35
8894:4027_CL1Contig1:f	2.0763	1.1337	2.3999	1.86997	2.38822
1775:39927_CL1Contig1:f	1.5842	1.3141	1.3136	1.40397	2.38822	2.0939	1.7727	1.3665	1.7444	1.97369
TC210428:f	1.6617	2.6983	1.2408	1.86693	2.38822	2.7352	3.149	1.9996	2.6279	0
19676:11265_CL1Contig1:f:mismatch:3	1.1186	2.2745	2.3062	1.89977	2.38822	0.8769	1.7545	1.6893	1.4402	13.1116
31236:45360_CL1168Contig1:r	1.3265	1.3196	1.6748	1.4403	2.38822	0.9376	1.0332	1.1073	1.026	54.1536
34740:1138_CL1Contig12:f:mismatch:3	1.4432	1.3292	1.2728	1.3484	2.38822	0.9237	1.2529	1.4989	1.2252	21.4598
33661:4782_26017054:f	2.1496	1.4394	1.3025	1.6305	2.38822	2.2417	1.3364	1.296	1.6247	4.64932
4276:25368_CL6Contig1:f	1.429	1.3049	1.2866	1.34017	2.38822	1.2006	1.416	1.0544	1.2237	13.1116
8908:9317_CL1Contig2:r	1.3104	1.2714	1.3689	1.3169	2.38822	0.9098	1.118	1.0088	1.0122	58.0958
19776:24927_CL3Contig3:f	1.7568	1.6536	1.1954	1.53527	2.38822	1.0223	2.5335	1.3285	1.6281	10.5113
TC223893:f	1.3484	1.3115	1.2677	1.3092	2.38822	1.242	1.7743	1.566	1.5274	3.33181
18133:7423_CL1Contig2:r	1.162	1.8392	2.2801	1.76043	2.38822	0.9437	1.5471	1.0824	1.1911	27.4046
7421:7010_CL1Contig1:f	1.3702	1.2618	1.5541	1.39537	2.38822	1.0131	1.2616	1.2822	1.1856	16.7501
9149:574_CL1Contig2:r	2.5431	1.5724	1.2597	1.79173	2.38822	1.4947	1.6567	1.1362	1.4292	4.93647
34740:1138_CL1Contig12:f:mismatch:2	1.4265	1.2493	1.3672	1.34767	2.38822	1.2028	1.3947	1.4009	1.3328	4.32031
19390:13372_CL1Contig1:r	1.5058	1.2159	1.6232	1.4483	2.38822	1.2737	1.5951	1.3809	1.4166	3.33181
31449:14211_49353754:f	1.1285	2.0165	2.1908	1.7786	2.38822	1.2543	2.5501	1.6823	1.8289	3.6443
31670:5944_CL2Contig1:f	1.3288	1.5583	1.2804	1.38917	2.38822	0.8531	0.7096	1.017	mean	27.4046
4814:3990_CL1Contig1:f	1.3991	1.2677	1.8122	1.493	2.38822	0.9887	1.1799	1.5378	1.2355	19.2467
13317:12732_CL1Contig1:r	1.7604	1.2529	1.4133	1.47553	2.38822	1.7112	2.1221	1.9027	1.912	0
17485:12477_40407761:f	1.4998	1.2605	1.3423	1.36753	2.38822	0.8772	0.9934	0.8849	0.9185	37.4897
16718:18064_9017590:f	1.3318	1.2627	1.4721	1.35553	2.38822
3917:2099_CL1Contig1:f	1.2348	1.7384	1.4453	1.47283	2.38822	1.3277	1.3999	1.3796	1.3691	1.97369
17145:2227_40406923:f	1.2518	1.3947	1.3369	1.3278	2.38822	0.797	1.254	1.1728	1.0746	49.8533
19676:11265_CL1Contig1:f	1.1132	2.247	2.0857	1.8153	2.38822	0.7727	1.8892	1.5573	1.4064	21.4598
8686:1489_CL1Contig2:f	1.24	1.5611	1.3969	1.39933	2.38822	0.7194	1.0972	1.2988	1.0385	58.9131
2100:1767_CL1Contig1:r	1.5356	1.404	1.2345	1.39137	2.38822	0.924	1.164	1.0367	1.0416	49.8533
9086:13131_CL1Contig1:f	1.2634	1.287	1.3031	1.2845	2.38822	1.1851	1.0485	1.4611	1.2316	13.1116
2134:17017_CL1Contig1:f	1.173	1.8971	1.6729	1.581	2.38822	1.0058	1.4065	1.3045	1.2389	13.1116
32200:6563_CL1Contig1:f	2.9638	1.2806	1.5493	1.93123	2.38822	5.7898	1.1305	1.4791	2.7998	7.68223
4461:11552_49340892:f	1.8783	1.3742	1.2827	1.51173	2.38822	1.6251	2.1882	1.5747	1.796	1.52121
4205:45360_40392925:r	1.5028	2.0201	1.2241	1.58233	2.38822
14096:18779_CL2Contig1:f	1.3124	1.305	1.2548	1.29073	2.38822	0.9059	0.7925	0.9435	mean	27.4046
12056:10828_CL1Contig1:f	1.4096	1.2273	1.4535	1.36347	2.38822	0.8096	1.5701	1.0501	1.1433	42.5552
7418:8616_CL1Contig1:f	1.4335	1.2225	1.6085	1.4215	2.38822	1.1254	1.1949	1.2178	1.1794	9.20969
17271:32199_CL2Contig1:r	1.2344	1.6838	1.414	1.44407	2.38822	1.1304	1.0883	1.4287	1.2158	13.1116
9813:7175_CL13Contig1:r	0.7007	0.7596	0.7053	0.721867	2.38822	0.9558	0.7468	1.1468	0.9498	54.1536
16402:18717_CL1Contig1:r	0.5374	0.772	0.6046	0.638	2.38822	1.1904	0.9966	0.9274	1.0381	51.987
3676:11285_CL1Contig1:r:mismatch:7	0.6294	0.752	0.6992	0.693533	2.38822	0.555	0.6825	0.6277	0.6217	1.8158
17208:2568_CL1Contig1-B:r	0.6722	0.6775	0.7649	0.704867	2.38822	1.0734	0.8182	1.0976	mean	61.1047
3869:4038_CL1Contig1:f	0.7142	0.4915	0.6815	0.629067	2.38822	0.602	0.587	0.7156	0.6349	2.43765
12412:10990_CL1Contig4:f:mismatch:1	0.7693	0.6509	0.65	0.690067	2.38822	0.6835	0.7733	0.7026	0.7198	3.09089
12496:3400_59773507:f	0.702	0.7584	0.6571	0.705833	2.38822	1.2761	0.9168	0.7155	0.9695	56.861
9446:2765_CL1Contig2:f	0.635	0.6496	0.7707	0.6851	2.38822	0.8997	1.1319	0.9939	1.0085	58.9131
4736:6346_CL1Contig1:r	0.7351	0.6756	0.5206	0.643767	2.38822	0.7215	0.4883	0.452	0.5539	2.62375
9745:2503_CL4Contig1:r	0.3816	0.7584	0.5604	0.5668	2.38822	0.6716	0.6518	0.5818	0.6351	1.8158
2793:446_CL1Contig2:r:mismatch:3	0.6873	0.7331	0.7526	0.724333	2.38822	1.1548	0.8	0.8652	0.94	51.987
10120:44685_CL1Contig1:r:mismatch:7	0.7019	0.7401	0.5809	0.6743	2.38822	0.6813	1.0264	0.7366	mean	19.2467
9826:16546_11074156:f	0.6354	0.7605	0.6951	0.697	2.38822
3379:9189_CL1Contig1:r	0.4689	0.7387	0.6454	0.617667	2.38822	0.9868	0.5671	0.5638	mean	8.48824
TC208420:r	0.7011	0.6857	0.7653	0.717367	2.38822
3869:4038_CL1Contig1:f:mismatch:5	0.7676	0.5407	0.6359	0.648067	2.38822	0.7392	0.6473	0.639	0.6752	2.62375
19423:14826_CL1Contig1:r	0.5575	0.764	0.6558	0.6591	2.38822	1.0905	0.6459	0.7796	0.8387	27.4046
16488:863_CL1Contig2:r	0.7229	0.6897	0.761	0.724533	2.38822	1.2448	0.7838	0.8751	0.9679	58.0958
8196:3766_CL4Contig1-B:r	0.6462	0.7174	0.7544	0.706	2.38822	1.0884	0.7912	0.9185	0.9327	49.8533
2774:3581_CL1Contig1:r	0.761	0.7077	0.6505	0.7064	2.38822	2.9493	1.5341	1.0303	1.8379	7.68223
13013:10459_CL1Contig1:r	0.5488	0.7562	0.6685	0.657833	2.38822
13593:10835_CL1Contig2:r	0.5823	0.7389	0.7115	0.677567	2.38822	1.0973	0.7213	0.7673	0.862	29.5812
10996:7936_CL2Contig2:f	0.7293	0.5907	0.727	0.682333	2.38822	0.5796	0.6679	0.743	0.6635	2.87764
31503:12219_CL1Contig1:f	0.6703	0.3349	0.6528	0.552667	2.38822	1.1765	0.4376	0.7306	0.7816	21.4598
18795:5070_CL1Contig1:r	0.7128	0.7498	0.6091	0.690567	2.38822	1.2047	1.4207	0.8534	1.1596	32.2839
6791:9563_CL1Contig1:r	0.6319	0.7019	0.7653	0.6997	2.38822
12309:18655_CL1Contig1:f	0.7515	0.728	0.6402	0.706567	2.38822	0.7252	0.9314	0.964	0.8735	29.5812
3813:7247_CL1Contig2:f:mismatch:10	0.5496	0.693	0.7478	0.663467	2.38822	0.9098	0.7824	0.9531	0.8818	27.4046
3855:4227_CL1Contig1:f	0.6216	0.7306	0.745	0.699067	2.38822	0.7133	0.9004	0.7675	0.7937	9.20969
31605:45360_15417313:f	0.8037	0.5476	0.5569	0.636067	2.38822	1.3295	0.7574	0.819	0.9686	56.861
32061:30582_CL7Contig1:f	0.5332	0.7827	0.6281	0.648	2.38822
15406:2099_CL2Contig1:f	0.6486	0.6187	0.7848	0.684033	2.38822	0.6459	0.6964	0.7664	0.7029	3.09089
TC206145:f	0.7471	0.7017	0.5579	0.6689	2.38822	1.3981	0.9269	0.7018	1.0089	60.7355
5287:1566_CL1Contig2:r	0.6517	0.6243	0.7854	0.687133	2.38822
16859:13095_CL3Contig1:r	0.5901	0.619	0.7927	0.667267	2.38822	1.0816	0.9418	0.9257	0.983	60.4412
7001:14806_CL1Contig3:r	0.6213	0.7451	0.733	0.6998	2.38822	0.6935	0.5556	0.6377	0.6289	1.97369
1955:777_CL1Contig1:f	0.7374	0.7143	0.5564	0.669367	2.38822	1.1296	0.8007	0.6196	mean	29.5812
18971:1624_CL1Contig2:r	0.7538	0.7414	0.6663	0.7205	2.38822	0.8514	0.7468	0.8166	mean	7.68223
16954:34974_CL18Contig1:r	0.5977	0.7403	0.7294	0.689133	2.38822	0.6032	0.7552	0.7062	0.6882	3.09089
30542:20552_CL1Contig1:f	0.7687	0.5546	0.6705	0.6646	2.38822	0.9341	0.9038	1.0914	mean	59.4995
6260:29044_CL1Contig1:r	0.7471	0.5967	0.7214	0.6884	2.38822
9274:20356_CL1Contig1:f	0.6502	0.7215	0.7637	0.7118	2.38822	0.6075	0.6353	0.9582	0.7337	8.48824
9118:5715_CL1Contig1:r:mismatch:10	0.7652	0.7221	0.7482	0.745167	2.38822	0.8167	0.6861	0.7031	0.7353	4.32031
1875:345_CL1Contig3:f:mismatch:10	0.6335	0.7848	0.6615	0.693267	2.38822
30997:45360_CL749Contig1:r	0.7834	0.5487	0.6411	0.657733	2.38822
11313:1017_CL1Contig1:r	0.6834	0.624	0.7777	0.695033	2.38822	0.8993	0.7666	0.8326	mean	11.4586
8873:8562_CL1Contig1:f	0.7686	0.7367	0.7082	0.737833	2.38822	0.8839	0.7957	0.8902	0.8566	14.8646
TC228207:f	0.7288	0.7702	0.697	0.732	2.38822	1.2416	0.8948	1.0763	1.0709	45.1647
15153:38019_CL13Contig1:f	0.7958	0.6178	0.5766	0.6634	2.38822
2793:446_CL1Contig2:r:mismatch:7	0.6706	0.7245	0.7685	0.7212	2.38822	0.9874	0.6705	0.6152	0.7577	11.4586
4336:45360_40399838:f	0.623	0.7098	0.7658	0.699533	2.38822	0.9479	0.9994	1.183	1.0434	49.8533
3869:4038_CL1Contig1:f:mismatch:2	0.7961	0.5574	0.6169	0.6568	2.38822	0.6849	0.6124	0.68	0.6591	1.8158
TC222052:f	0.5694	0.6746	0.7738	0.6726	2.38822	0.49	0.471	0.6652	0.5421	1.8158
9113:11510_CL1Contig1:r	0.7206	0.723	0.5232	0.6556	2.38822	1.3493	0.9435	0.7757	1.0228	61.1047
18391:34548_CL1Contig1:r	0.7272	0.7739	0.7252	0.7421	2.38822	0.6469	0.6771	0.7157	0.6799	1.97369
4358:9418_CL1Contig2:f	0.6585	0.7281	0.7654	0.717333	2.38822	0.9741	1.3509	0.9896	1.1049	37.4897
15398:18811_CL1Contig1:f	0.8255	0.5173	0.4637	0.602167	2.38822
36:2491_CL1Contig1:r	0.5027	0.6756	0.7554	0.644567	2.38822	0.9108	0.6267	0.7353	0.7576	8.48824
11511:13186_CL2Contig1:f	0.7979	0.6207	0.6046	0.6744	2.38822
9662:10691_CL2Contig1:r	0.2941	0.6229	0.6976	0.5382	2.38822
6317:8873_CL1Contig1:f	0.7931	0.6405	0.5868	0.673467	2.38822	0.9917	0.934	0.937	mean	51.987
14583:18324_CL1Contig1:r	0.7961	0.5896	0.6307	0.672133	2.38822	0.7792	0.876	0.8273	mean	9.20969
6577:13831_CL2Contig1:r	0.6442	0.7772	0.702	0.7078	2.38822	0.6207	0.4918	0.6899	0.6008	2.43765
18130:19113_CL1Contig3:f	0.3348	0.5756	0.7631	0.557833	2.38822	0.6977	1.0947	0.9131	mean	42.5552
NM_001005352.1	0.7563	0.3105	0.5693	0.545367	2.38822	0.5503	0.4588	0.5072	0.5054	0.714078
17408:21546_CL1Contig1:r	0.5454	0.6317	0.7932	0.656767	2.38822
3116:46305_CL1Contig1:r	0.5569	0.7681	0.6854	0.670133	2.38822
17470:1342_CL1Contig2:f	0.7833	0.645	0.5216	0.649967	2.38822	1.0231	0.8661	0.9827	0.9573	55.7703
2781:7197_CL1Contig2:f	0.6009	0.7916	0.6549	0.682467	2.38822	0.7323	0.6106	0.6448	0.6626	2.62375
4096:17500_CL1Contig2:f	0.796	0.6029	0.4776	0.6255	2.38822	0.9007	1.1125	0.6528	mean	37.4897
TC210679:f	0.7546	0.706	0.5578	0.6728	2.38822
6122:6936_CL1Contig2:r	0.7399	0.6158	0.7468	0.700833	2.38822	0.8905	0.6874	0.806	0.7946	10.5113
448:30582_54516553:f	0.6212	0.782	0.6887	0.6973	2.38822
TC202196:f	0.7886	0.6503	0.5532	0.664033	2.38822
TC212633:f	0.7912	0.3299	0.5415	0.5542	2.38822
20200:10974_CL1Contig3:r	0.5861	0.7521	0.7235	0.687233	2.38822	0.6982	0.7462	0.799	0.7478	4.32031
5608:29470_CL1Contig1:r	0.5687	0.6481	0.7929	0.6699	2.38822	1.0152	0.7774	1.0141	0.9356	49.8533
89:43677_CL2Contig1:f	0.7581	0.7096	0.5674	0.678367	2.38822	0.6365	0.8516	0.7543	0.7475	6.93585
18028:45360_CL20Contig2:f	0.5873	0.7795	0.6862	0.684333	2.38822	0.9166	0.5693	0.8543	0.7801	14.8646
18114:30979_CL1Contig1:r	0.8057	0.5547	0.6141	0.658167	2.38822
15651:12722_CL1Contig3:r	0.7471	0.7563	0.6524	0.7186	2.38822	0.9464	0.5101	0.6865	0.7143	9.20969
19350:3802_CL1Contig1:r	0.7721	0.6833	0.7374	0.730933	2.38822	0.9417	1.0646	0.7515	0.9193	45.1647
12705:39918_CL1Contig1-B:r	0.5158	0.694	0.7542	0.654667	2.38822	1.257	0.5953	0.582	0.8114	24.35
16018:852_CL2Contig1:f	0.7564	0.69	0.7602	0.735533	2.38822
5900:2528_CL1Contig1:r	0.7319	0.5016	0.7146	0.649367	2.38822	0.7835	0.7037	0.904	0.7971	10.5113
17409:2211_CL2Contig1:f	0.3367	0.4882	0.8352	0.553367	2.38822
31004:21836_49917275:f	0.7494	0.2463	0.5468	0.514167	2.38822	0.999	0.1725	0.4493	mean	6.93585
7109:20096_54533856:f	0.6807	0.6006	0.7868	0.689367	2.38822	0.6326	0.7809	1.1221	mean	29.5812
13101:35967_CL7Contig1:f	0.7181	0.2358	0.5738	0.509233	2.38822	0.8713	0.2771	0.798	0.6488	10.5113
11659:21399_CL1Contig1:f:mismatch:5	1.6878	9.3447	1.4774	4.16997	3.05887	2.0423	2.5803	0.7551	1.7926	13.1116
9044:8897_CL2Contig2:f	3.211	1.096	2.0473	2.1181	3.05887	2.8356	0.9055	1.4688	1.7366	11.4586
18993:21836_CL1Contig1:f	1.8453	1.2816	1.3615	1.49613	3.05887	2.9652	2.0974	1.458	2.1735	1.63796
8046:963_CL1Contig1:r	1.7641	1.1549	1.7942	1.57107	3.05887	1.639	2.261	1.6565	1.8522	1.16969
18567:16183_CL1Contig1:f	2.2429	1.412	1.2899	1.64827	3.05887	1.7189	1.6235	1.2941	1.5455	2.62375
TC222685:f	1.176	1.7889	1.6093	1.52473	3.05887
9848:12850_CL1Contig1:r	1.2388	1.5432	1.3687	1.38357	3.05887	1.4078	0.9842	0.7177	mean	61.1047
3019:7912_CL1Contig1:f	1.4872	1.2058	1.5201	1.40437	3.05887	0.8561	1.5018	1.1653	1.1744	32.2839
1135:1787_CL3Contig1:r	1.4041	1.4499	1.2231	1.35903	3.05887	1.112	1.2739	1.0635	1.1498	19.2467
1989:45360_CL262Contig1:f	1.3254	1.2441	1.3396	1.30303	3.05887	1.001	1.2395	1.2517	1.1641	19.2467
32766:31899_CL1Contig1:r	2.4722	1.3382	1.3782	1.72953	3.05887	1.3047	1.2335	1.0455	1.1946	13.1116
3151:32405_CL1Contig1:f	1.2916	1.7928	1.3312	1.47187	3.05887
12592:3261_CL1Contig2:f	1.2086	1.498	1.4582	1.38827	3.05887	0.827	1.2657	1.0874	1.06	51.987
30594:13000_CL2Contig1:f	1.1748	2.1833	1.6202	1.65943	3.05887	1.4096	1.9553	1.3825	1.5825	2.87764
2258:24235_CL1Contig1:r	1.5036	1.1943	1.6598	1.45257	3.05887	0.9972	1.0574	1.3823	1.1456	27.4046
11674:45360_CL30Contig1:r	1.2668	1.263	1.3032	1.27767	3.05887	1.2006	2.0227	1.3296	1.5176	5.44915
12369:3339_CL2Contig1:f	2.0955	1.2215	1.4865	1.60117	3.05887	1.0752	1.73	1.7788	1.528	5.44915
12555:584_CL1Contig1:f	1.476	1.2007	1.5585	1.41173	3.05887	1.217	1.5589	1.1708	1.3156	7.68223
10678:26284_CL1Contig1:f	1.8007	1.6119	1.1676	1.52673	3.05887	1.1115	1.2481	1.0296	1.1297	24.35
13777:6493_CL1Contig1:r	1.3443	1.4515	1.2352	1.34367	3.05887	1.5331	1.0109	1.0601	1.2014	24.35
33619:45360_49351935:f	2.3857	1.1686	1.6514	1.73523	3.05887	2.1565	1.1228	1.8327	1.704	4.64932
7574:32245_CL1Contig7:f	1.6939	1.2861	1.3111	1.43037	3.05887	1.85	1.3925	1.3272	1.5232	3.33181
11803:9782_CL1Contig1:r	1.2963	1.2467	1.3266	1.28987	3.05887	1.114	1.4781	1.2331	1.2751	9.20969
9172:7980_CL1Contig1:r	1.8273	1.394	1.2422	1.48783	3.05887	1.281	1.5289	1.4205	1.4101	2.87764
8589:45360_CL1Contig4:r	1.8625	1.2241	1.4328	1.50647	3.05887
34871:1138_40417029:f	1.9112	1.2303	1.4253	1.52227	3.05887	1.0297	1.6202	1.3407	1.3302	10.5113
19676:11265_CL1Contig1:f:mismatch:7	1.0655	2.3066	2.245	1.87237	3.05887	0.8899	1.8728	1.3016	1.3548	19.2467
11229:1182_CL1Contig2:r	1.4335	1.3916	1.2183	1.3478	3.05887	0.9882	1.4433	1.0037	1.1451	32.2839
30983:17249_CL1Contig1:r	1.199	1.5503	1.4604	1.40323	3.05887	1.4962	1.0346	0.9953	1.1754	27.4046
5156:2761_CL2Contig1:r	1.5317	1.342	1.2384	1.3707	3.05887
5723:9259_CL1Contig1:r	1.2997	1.2895	1.2458	1.27833	3.05887	1.4832	1.5138	1.1107	1.3692	6.2814
6052:3509_CL1Contig1:f	1.2483	1.444	2.2963	1.66287	3.05887	1.1339	1.156	1.1999	1.1633	10.5113
19199:32245_CL1Contig1:f	2.1237	1.3357	1.3128	1.59073	3.05887	1.5274	1.4143	1.1526	1.3648	4.93647
14891:209_CL4Contig1:f	1.1219	1.794	2.0196	1.64517	3.05887	0.8718	1.8677	1.8487	1.5294	11.4586
8678:8167_CL1Contig1:f	1.1625	1.5967	1.9616	1.5736	3.05887	1.2749	1.6581	1.3524	1.4285	3.6443
2834:14246_CL1Contig1:r	1.5074	1.2344	1.3383	1.36003	3.05887	1.539	1.2642	1.2824	1.3619	4.32031
32140:17091_CL1Contig1:f	1.433	1.2338	1.3265	1.3311	3.05887
3271:1823_49336777:f	1.0978	2.0188	1.9494	1.68867	3.05887	1.1228	1.2927	2.2273	1.5476	8.48824
3784:3285_CL1Contig1:r	1.83	1.2341	1.3874	1.48383	3.05887	1.9081	1.0535	1.135	1.3655	13.1116
12269:1032_CL1Contig2:r	1.1122	1.8308	1.9989	1.6473	3.05887	0.855	1.5849	1.0575	1.1658	37.4897
3395:9481_CL1Contig1:r	1.596	1.2174	1.3829	1.39877	3.05887	1.2655	1.0499	0.9955	1.1036	32.2839
4040:10760_CL2Contig1:r	1.4683	1.3455	1.2254	1.3464	3.05887	1.11	1.0907	1.1184	1.1064	19.2467
743:1316_CL2Contig1:r	1.2672	1.5101	1.2847	1.354	3.05887
12968:8942_CL1Contig1:r	1.5652	1.2181	1.3734	1.38557	3.05887
32493:14668_CL1Contig12:f	1.4351	1.203	1.4387	1.35893	3.05887	0.9592	1.1852	0.7858	mean	59.4995
2082:2569_CL2Contig1:r	1.2103	1.472	1.3864	1.35623	3.05887
12489:23169_CL1Contig1:r	1.2252	1.4353	1.3371	1.33253	3.05887	0.7896	1.17	1.1338	1.0311	56.861
1358:3396_CL2Contig1:r	1.4195	1.2002	1.5113	1.377	3.05887	0.8286	0.8259	0.9573	0.8706	21.4598
17253:5716_CL1Contig1:r	1.1943	1.6575	1.4411	1.43097	3.05887	0.8237	1.816	1.2963	1.312	24.35
20173:10283_CL1Contig1:r	1.289	1.2677	1.5595	1.37207	3.05887	1.1259	0.9306	0.9846	1.0137	56.861
20067:6909_CL1Contig1:r	1.3375	1.223	1.4132	1.32457	3.05887	0.9878	1.1959	1.0063	1.0633	42.5552
10447:6018_CL1Contig1:f	1.4566	1.2454	1.2977	1.33323	3.05887	1.4522	0.9523	0.9037	1.1027	45.1647
7825:14783_CL1Contig1:f	1.513	1.1999	1.4077	1.37353	3.05887	1.3528	1.3544	1.0837	1.2636	8.48824
30241:2024_40405866:f	2.4346	1.3709	1.2913	1.69893	3.05887	1.1884	0.9727	1.5743	1.2451	19.2467
11311:22135_CL1Contig1:r:mismatch:1	1.1936	1.6075	1.4253	1.4088	3.05887	0.858	1.734	1.7124	1.4348	14.8646
4205:45360_40392925:f	1.3233	2.3109	1.3206	1.6516	3.05887	1.0135	0.767	1.2101	0.9969	61.1047
14358:35892_CL2Contig1:r	1.3531	1.8174	1.2404	1.4703	3.05887	1.0638	1.8621	1.1227	1.3495	14.8646
17270:2712_CL1Contig1:f	1.302	1.2642	1.2432	1.2698	3.05887	0.9127	1.2005	0.9291	1.0141	58.9131
16805:36306_C0007306k12-7:f	1.6507	1.2805	1.2784	1.4032	3.05887	1.249	1.6756	1.3428	1.4225	4.32031
5731:14668_CL1Contig10:f	1.2804	1.2376	1.3442	1.2874	3.05887	1.0618	1.1644	0.969	1.0651	40.2272
8041:2899_CL6Contig1:f	1.2995	1.2328	1.4111	1.31447	3.05887	0.8329	1.1245	1.0348	0.9974	61.1047
4640:7423_CL3Contig1:f	1.1222	1.7538	1.7541	1.54337	3.05887	0.9144	1.4774	1.0258	1.1392	37.4897
4416:8607_CL2Contig1:r	1.4666	1.1966	1.4014	1.35487	3.05887	1.0784	1.6233	1.4	1.3672	7.68223
5257:2946_CL1Contig1:r	1.8709	1.3242	1.2628	1.48597	3.05887	1.2249	1.7074	1.5493	1.4939	3.33181
32933:45360_CL1083Contig1:f	1.4764	1.2194	1.3277	1.34117	3.05887	1.082	1.3074	1.0495	1.1463	21.4598
5464:5632_CL1Contig2:f	1.833	1.349	1.2371	1.47303	3.05887	1.1098	1.5861	1.4627	1.3862	6.2814
6559:7716_CL1Contig1:r	1.5495	1.2168	1.3418	1.36937	3.05887	2.0073	1.3888	1.3374	1.5778	3.33181
8246:7076_CL2Contig2:r	1.3277	1.9397	1.2634	1.51027	3.05887	1.6163	1.6814	1.2069	1.5015	3.33181
18226:6724_34170474:f	1.2964	1.228	1.3832	1.30253	3.05887
2421:5659_CL1Contig1:f	0.4133	0.7186	0.6891	0.607	3.05887	0.6133	0.4383	0.6172	0.5563	1.97369
855:3766_CL3Contig1:f	0.6588	0.7724	0.4778	0.636333	3.05887	0.954	1.1562	0.8678	mean	61.1047
1766:45360_CL238Contig1:f	0.6655	0.6386	0.7976	0.700567	3.05887	0.798	0.8083	1.1357	0.914	45.1647
34449:17340_49413223:f	0.5595	0.623	0.8081	0.663533	3.05887	0.8278	0.7557	0.5737	mean	6.2814
942:12701_CL3Contig1:r	0.8237	0.4645	0.5663	0.618167	3.05887	1.5201	1.5282	1.3705	1.4729	1.63796
11834:13140_CL1Contig1:r	0.5996	0.7447	0.7469	0.697067	3.05887
30899:38019_29284728:r	0.7289	0.7104	0.4686	0.635967	3.05887	0.8923	0.7846	0.794	0.8236	10.5113
NM_214311.1	0.8458	0.5059	0.4102	0.5873	3.05887	1.3953	0.587	0.4606	0.8143	27.4046
8088:12157_CL1Contig1:r	0.6515	0.7454	0.7646	0.7205	3.05887	0.816	0.9234	0.6824	mean	13.1116
TC205417:f	0.693	0.7892	0.7089	0.730367	3.05887
32438:22098_CL2Contig1:r	0.6977	0.7534	0.7713	0.7408	3.05887	0.9489	0.8821	0.7221	0.851	21.4598
9665:21623_CL1Contig2:f	0.447	0.6376	0.7822	0.622267	3.05887	0.777	1.2943	0.8478	0.973	58.0958
4594:16764_CL4Contig1:f	0.7271	0.693	0.7848	0.734967	3.05887	0.9062	0.8323	0.8445	0.861	14.8646
11518:45232_CL1Contig1:r	0.5279	0.8423	0.4483	0.606167	3.05887	0.8775	0.7757	0.7189	0.7907	8.48824
TC206246:f	0.5548	0.5604	0.8291	0.6481	3.05887	0.715	0.7085	0.9171	0.7802	9.20969
19423:14826_CL1Contig1:r:mismatch:1	0.6072	0.819	0.5711	0.665767	3.05887	1.0908	0.5989	0.6661	0.7853	16.7501
19699:14818_CL2Contig1:f	0.731	0.4894	0.7257	0.6487	3.05887	0.6374	0.4955	0.5484	0.5604	1.8158
5081:42864_CL3Contig1:r	0.6718	0.8018	0.6155	0.696367	3.05887
13642:28531_CL1Contig1:f	0.7956	0.6918	0.6941	0.727167	3.05887	0.8087	0.5711	0.6525	0.6774	4.32031
1412:20027_CL1Contig1:r	0.8255	0.558	0.5915	0.658333	3.05887	0.8833	0.274	0.7182	mean	9.20969
10944:20960_CL1Contig2:f	0.6921	0.7951	0.6212	0.7028	3.05887	0.8119	1.4318	0.8598	mean	61.1047
19470:37222_CL9Contig1:f	0.8086	0.6476	0.5648	0.673667	3.05887	0.8649	0.7111	0.8296	mean	9.20969
34528:18846_54528481:f	0.4813	0.5061	0.8552	0.6142	3.05887	0.4505	0.5553	0.6794	0.5617	2.43765
8127:7381_CL1Contig1:r	0.7848	0.7126	0.744	0.747133	3.05887	0.9896	1.2777	1.0866	1.118	29.5812
10950:4810_48722452:r	0.8827	0.4416	0.4119	0.578733	3.05887	1.0011	0.6358	0.5344	mean	10.5113
34276:38720_CL1Contig1:r	0.6297	0.8113	0.6463	0.695767	3.05887
3459:139_CL1Contig4:f	0.4979	0.8206	0.6077	0.642067	3.05887	0.711	0.4977	0.7137	0.6408	3.33181
15365:165_CL1Contig1:r	0.7517	0.7141	0.7823	0.749367	3.05887	0.5851	0.735	0.8728	0.731	7.68223
8191:2911_CL1Contig1:f	0.8194	0.4157	0.5858	0.606967	3.05887	0.7238	0.5013	0.71	0.645	3.6443
33413:29470_CL1Contig5:f	0.6025	0.7141	0.7834	0.7	3.05887	1.2465	1.0454	1.0528	1.1149	27.4046
9923:6224_49343004:f	0.7758	0.7203	0.7654	0.753833	3.05887	1.7734	0.6851	0.9155	1.1247	55.7703
12412:10990_CL1Contig4:f:mismatch:10	0.7878	0.7317	0.7435	0.754333	3.05887	0.6981	0.8022	0.7064	0.7356	3.6443
TC203859:f	0.7406	0.7643	0.6	0.701633	3.05887	1.0327	0.7773	0.8397	mean	32.2839
1857:5371_CL1Contig1:f	0.6658	0.7459	0.7784	0.730033	3.05887	0.8361	0.7713	0.7426	mean	5.44915
11484:5425_CL1Contig1:f	0.5684	0.4955	0.8416	0.635167	3.05887	0.4704	0.9932	0.8162	0.7599	16.7501
20270:44862_CL2Contig4:r:mismatch:2	0.7466	0.7377	0.7886	0.757633	3.05887	0.7083	0.7636	0.5905	0.6875	3.33181
9578:18542_CL1Contig1:f	0.7944	0.6686	0.5097	0.657567	3.05887	1.4356	0.8823	0.579	0.9656	54.1536
10596:45360_CL98Contig1:f	0.6224	0.7073	0.7947	0.708133	3.05887	1.3584	1.1527	1.1762	1.2291	8.48824
TC222992:f	0.8056	0.6745	0.682	0.7207	3.05887
30910:17161_CL1Contig2:r	0.7842	0.7357	0.6519	0.723933	3.05887	0.9814	1.0669	0.8943	mean	60.1784
18268:45360_CL141Contig1:f	0.793	0.7332	0.7192	0.748467	3.05887	1.4324	0.8482	0.6035	mean	54.1536
4342:20951_CL1Contig2:f:mismatch:3	0.6126	0.6938	0.8007	0.702367	3.05887	1.1845	0.4042	0.6872	0.7586	19.2467
11880:3461_CL1Contig1:r	0.8074	0.6819	0.6352	0.708167	3.05887	1.0184	0.7608	0.724	0.8344	21.4598
18320:19342_CL1Contig1:f	0.7131	0.6796	0.799	0.730567	3.05887	0.5551	0.6015	0.4194	0.5253	1.8158
17505:455_CL1Contig2-A:f	0.7302	0.788	0.7549	0.7577	3.05887	1.1894	0.7458	0.9832	0.9728	58.9131
6410:8603_CL4Contig1:r	0.7344	0.7871	0.6538	0.7251	3.05887	1.3832	1.213	0.8419	1.146	35.0619
30798:10974_29278381:r	0.6555	0.8175	0.6025	0.691833	3.05887	0.832	0.6709	0.6181	0.707	4.64932
13023:45360_CL1133Contig1:r	0.652	0.788	0.7349	0.724967	3.05887
20023:18287_CL2Contig2:f	0.8009	0.6505	0.467	0.639467	3.05887	0.9298	0.5499	0.7198	0.7332	9.20969
11809:24097_CL1Contig1:f	0.7838	0.7139	0.7611	0.752933	3.05887	0.9204	0.9637	0.7544	0.8795	29.5812
2580:25557_CL1Contig1:f	0.7615	0.6173	0.7574	0.712067	3.05887
989:34663_CL3Contig1:r	0.8268	0.6114	0.4737	0.6373	3.05887	0.7312	0.6295	0.8931	0.7513	7.68223
10175:1482_CL2Contig1:f	0.8701	0.5189	0.4417	0.610233	3.05887	0.7076	0.5391	0.5803	0.609	2.43765
TC237859:f	0.5049	0.713	0.7677	0.661867	3.05887	0.6792	0.7482	0.8023	0.7432	4.64932
20:12147_CL1Contig1:r	0.7955	0.7334	0.6818	0.7369	3.05887	1.518	1.0392	0.8231	1.1268	42.5552
TC207105:f	0.7888	0.6588	0.4348	0.627467	3.05887
18689:2008_CL1Contig1:r	0.774	0.7791	0.7272	0.7601	3.05887	0.5684	0.7661	0.7629	0.6991	4.64932
31322:41443_49340648:f	0.6342	0.6421	0.8227	0.699667	3.05887	0.6837	0.47	0.547	0.5669	1.97369
TC203653:f	0.789	0.7	0.7521	0.747033	3.05887	1.0717	0.7264	0.9218	0.9066	42.5552
19963:9791_CL1Contig1:r	0.7314	0.7763	0.5756	0.694433	3.05887	0.8587	0.854	0.6807	0.7978	10.5113
4344:12045_CL1Contig3:f	0.7865	0.7434	0.6521	0.727333	3.05887	0.7131	0.7162	0.6432	0.6908	2.62375
32362:10584_CL3Contig1:f	0.7137	0.8046	0.6767	0.731667	3.05887	0.7331	0.6853	0.5974	0.6719	2.87764
30805:1267_59826587:f	0.7395	0.693	0.7957	0.742733	3.05887	1.2525	0.9388	0.8657	1.019	58.9131
19423:14826_CL1Contig1:r:mismatch:3	0.7034	0.7949	0.7438	0.747367	3.05887	0.9569	0.6763	0.8568	0.83	19.2467
4951:3101_CL1Contig2-B:r	0.7308	0.7677	0.7863	0.7616	3.05887	1.1782	0.9365	0.9162	1.0103	58.9131
17637:14182_CL1Contig1:r	0.4051	0.7943	0.65	0.616467	3.05887	0.924	0.5547	0.5919	0.6902	6.93585
11331:2100_CL1Contig2:r	0.5315	0.7085	0.7869	0.675633	3.05887	0.5964	0.5762	0.7331	0.6352	2.62375
TC223566:f	0.7933	0.7098	0.5604	0.687833	3.05887	0.5207	0.6848	1.0532	0.7529	13.1116
13569:45360_CL343Contig1:f	0.7551	0.744	0.7955	0.764867	3.05887	0.887	0.9834	0.9542	0.9415	47.7293
9089:10142_CL5Contig1:f	0.7783	0.7873	0.7849	0.7835	3.05887	0.9027	1.0013	0.8515	mean	40.2272
16748:2218_CL1Contig1:r	0.8434	0.6115	0.5571	0.670667	3.05887	1.5679	1.0399	1.2023	1.27	13.1116
14663:7891_CL1Contig1:r	0.7867	0.598	0.7334	0.706033	3.05887	1.0245	0.8082	0.9231	mean	42.5552
4208:5925_11075030:f	0.7927	0.7288	0.6074	0.709633	3.05887	0.8718	0.6835	0.8099	0.7884	9.20969
14171:13239_CL1Contig2:r	0.7977	0.7577	0.7417	0.7657	3.05887	2.2974	0.9614	0.9557	1.4048	24.35
11754:15708_CL1Contig1:r	0.7861	0.6168	0.7445	0.7158	3.05887	1.0414	0.7656	0.6916	0.8329	21.4598
10974:12157_CL2Contig1:f	0.8407	0.6252	0.5964	0.687433	3.05887	0.9432	0.9202	1.018	0.9605	55.7703
33984:15042_CL1Contig1:r	0.4602	0.5227	0.8857	0.622867	3.05887	0.7475	0.7032	0.8326	0.7611	5.44915
19808:37160_CL1Contig2:f	0.7818	0.7531	0.6229	0.719267	3.05887
6213:7204_CL1Contig1:r	0.5153	0.5283	0.8771	0.640233	3.05887
19808:37160_CL1Contig2:f:mismatch:5	0.8047	0.6491	0.727	0.726933	3.05887
3869:4038_CL1Contig1:f:mismatch:3	0.8248	0.5252	0.6599	0.669967	3.05887	0.614	0.661	0.8806	0.7185	6.2814
9903:7833_CL1Contig1:r	0.8771	0.5056	0.5357	0.639467	3.05887	1.458	0.8251	0.7085	0.9972	59.4995
17555:10060_CL1Contig1:r	0.763	0.7929	0.7062	0.754033	3.05887	0.6827	0.9539	0.7327	mean	11.4586
195:8379_CL1Contig1:f	0.7072	0.8126	0.7077	0.7425	3.05887	0.6393	0.9092	0.8211	mean	11.4586
34661:45360_CL62Contig4:r	0.806	0.7352	0.6941	0.7451	3.05887
31291:9150_6853856:r	0.7757	0.7739	0.6656	0.7384	3.05887	0.9822	0.7035	0.9207	mean	29.5812
10944:20960_CL1Contig2:r	0.7184	0.8052	0.605	0.709533	3.05887	0.6512	0.9948	0.7962	mean	16.7501
5683:11259_CL1Contig1:r	0.9329	0.447	0.3708	0.583567	3.05887	0.9691	0.4501	0.4983	0.6392	6.93585
33885:3400_CL1Contig1:r	0.7757	0.7771	0.7951	0.782633	3.05887	0.9876	0.8324	0.8138	0.8779	27.4046
12099:32575_CL5Contig1:r	0.4127	0.777	0.692	0.627233	3.05887	0.6834	0.7964	0.7306	0.7368	3.6443
13642:28531_CL1Contig1:r	0.8088	0.7241	0.731	0.754633	3.05887	0.9372	0.613	0.6436	0.7313	8.48824
10804:45360_CL58Contig1:f	0.658	0.7967	0.749	0.734567	3.05887	0.7155	1.1858	0.9923	0.9645	56.861
6771:1056_CL1Contig1:r:mismatch:1	0.7641	0.7838	0.6512	0.733033	3.05887
19676:11265_CL1Contig1:f:mismatch:1	0.9914	2.4738	2.5526	2.00593	4.12458	0.7438	1.9615	1.6667	1.4573	21.4598
11659:21399_CL1Contig1:f:mismatch:3	1.6508	7.2647	1.2196	3.37837	4.12458	1.956	2.1862	0.5766	1.5729	27.4046
16036:10630_26016454:f	3.8175	1.5776	1.1698	2.1883	4.12458	4.2249	2.1704	1.5794	2.6582	1.63796
11659:21399_CL1Contig1:f:mismatch:1	1.6014	7.2193	1.2444	3.35503	4.12458	1.7358	2.4336	0.6526	1.6073	21.4598
35015:32045_CL5Contig1:f	3.7414	2.5374	0.9228	2.40053	4.12458	4.3065	2.7516	1.9168	2.9916	0.583055
TC219038:f	8.7864	1.4016	1.4331	3.8737	4.12458	6.8931	2.3171	1.6035	3.6046	2.62375
20153:3506_CL4Contig1:r	3.4956	1.185	1.5052	2.06193	4.12458	1.6515	1.2032	1.6881	1.5143	3.33181
2729:2607_CL2Contig1:r	2.2582	4.9514	0.9349	2.71483	4.12458	2.859	1.0564	0.4865	1.4673	49.8533
11659:21399_CL1Contig1:f:mismatch:10	1.5035	5.6211	1.2114	2.77867	4.12458	1.8362	2.9628	0.7786	1.8592	13.1116
16015:12913_CL1Contig1:f	1.2346	1.3614	1.9412	1.5124	4.12458	1.0635	1.2729	1.6489	1.3284	10.5113
5551:14668_CL2Contig3:f	1.21	1.3909	1.3413	1.31407	4.12458
11759:1014_CL2Contig1:r	1.4683	1.1929	1.3953	1.35217	4.12458	0.8695	1.2878	0.9192	1.0255	58.9131
12637:16679_CL1Contig1:r	1.8789	1.2193	1.3758	1.49133	4.12458	1.7563	1.4842	1.7855	1.6753	1.16969
18624:17349_CL2Contig1:r	1.2812	1.572	1.2562	1.3698	4.12458	1.352	1.5817	1.2758	1.4032	3.33181
32737:3101_59810107:f	1.0938	1.8885	1.842	1.6081	4.12458	1.034	1.3569	1.242	1.211	13.1116
12639:15851_CL1Contig1:r	1.3592	1.2133	1.6865	1.41967	4.12458	0.82	0.8613	1.2264	0.9692	58.0958
17238:27601_CL1Contig1:f	1.1812	1.4881	1.4392	1.3695	4.12458	0.819	1.142	1.3472	1.1027	42.5552
11012:17461_CL1Contig1:r	1.3079	1.2508	1.7268	1.4285	4.12458	1.366	1.2744	1.1276	1.256	7.68223
TC220037:r	1.7067	1.9356	1.1086	1.58363	4.12458	0.971	1.9311	1.7798	1.5606	7.68223
TC226222:f	2.2522	1.8141	1.0773	1.71453	4.12458	2.4009	1.8076	2.0441	2.0842	0
2766:5629_CL1Contig1:f	1.5318	1.1469	1.9065	1.5284	4.12458	1.5058	0.9654	1.3402	1.2705	14.8646
16981:5643_CL1Contig1:r	1.3283	1.4015	1.2083	1.3127	4.12458	0.8772	1.2479	1.3938	1.173	29.5812
1308:2876_CL1Contig1:r	1.3699	1.1937	1.5372	1.36693	4.12458	1.2198	1.3815	1.1377	1.2463	8.48824
14128:20926_49917591:f	1.242	1.3398	1.9983	1.5267	4.12458	0.7276	0.6996	1.2617	0.8963	40.2272
943:11351_CL1Contig1:f	1.0898	2.0186	1.7491	1.61917	4.12458	1.2783	1.3245	1.2946	1.2991	2.87764
20009:1537_CL3Contig1:f	1.2082	1.4016	2.1101	1.5733	4.12458	1.0801	1.0182	1.3962	1.1648	24.35
6973:1553_CL1Contig2:r	1.4803	1.2495	1.2639	1.33123	4.12458	1.0456	1.6583	1.3441	1.3493	9.20969
1778:10151_CL1Contig1:r	1.1805	1.5027	1.4061	1.3631	4.12458	1.9368	0.9222	1.1292	1.3294	21.4598
5883:11664_CL2Contig1:f	1.9124	1.2077	1.3776	1.49923	4.12458
12399:22_CL2Contig1:f	1.439	2.129	1.1854	1.58447	4.12458	1.0901	1.1824	0.965	1.0792	37.4897
19879:4309_CL1Contig1:r	1.4849	1.2812	1.234	1.33337	4.12458	1.2328	1.4796	1.1515	1.288	7.68223
8861:3751_CL2Contig1:f	1.4499	1.2931	1.2224	1.3218	4.12458	2.0144	1.3528	1.0844	1.4839	7.68223
4389:20839_CL1Contig1:f	1.6567	1.1737	1.4177	1.41603	4.12458	1.2399	1.3073	1.7939	1.447	4.93647
6980:14109_CL2Contig1:r	2.1832	1.3109	1.275	1.5897	4.12458	1.0695	1.4509	1.9622	1.4942	7.68223
4938:6444_CL1Contig2:r	1.2205	1.5194	1.3002	1.3467	4.12458	1.0005	1.2444	1.0831	1.1093	29.5812
34658:45360_29283610:f	2.4524	1.1211	1.6012	1.7249	4.12458	1.1685	1.2609	2.1553	1.5282	7.68223
7958:22953_CL1Contig2:f	1.1656	1.7454	1.4356	1.44887	4.12458	1.0523	1.1049	1.2428	1.1333	21.4598
9751:30168_37986342:f	1.4773	1.3063	1.2126	1.33207	4.12458	1.2372	1.558	1.2617	1.3523	4.93647
18012:13861_CL1Contig1:r	1.4594	1.1638	1.4994	1.3742	4.12458	0.913	1.085	1.3536	1.1172	35.0619
17812:20425_37985822:f	1.2921	1.2523	1.8072	1.45053	4.12458
2951:2332_CL3Contig1:r	1.1315	1.5454	1.751	1.47597	4.12458	0.9876	1.429	1.5836	1.3334	11.4586
20121:13899_CL1Contig2:f	1.4046	1.1959	1.3406	1.3137	4.12458	1.5489	1.2472	0.8539	1.2167	27.4046
13083:616_CL1Contig1:f	1.1538	2.2084	1.4922	1.61813	4.12458	1.7599	2.1618	1.2508	1.7242	3.09089
4838:45360_CL1Contig24:f	2.0188	1.193	1.3943	1.53537	4.12458	1.1783	1.058	1.9295	1.3886	13.1116
713:2869_34164235:f	1.4144	1.1814	1.3955	1.33043	4.12458
33018:7021_CL2Contig1:f	1.2338	1.242	1.2858	1.25387	4.12458	1.3708	0.8367	0.9353	1.0476	55.7703
33131:17017_CL3Contig1:r	1.1427	1.5839	1.5138	1.41347	4.12458	0.8912	1.4007	1.377	1.223	21.4598
7711:17851_CL1Contig1:r	1.2645	1.2329	1.4482	1.3152	4.12458	1.7316	1.5859	4.8361	2.7179	3.09089
18671:10924_CL1Contig1:f	1.2227	1.2674	1.3844	1.2915	4.12458	1.0046	1.2483	1.0505	1.1011	32.2839
17485:12477_CL15Contig1-B:r	1.367	1.5855	1.1813	1.37793	4.12458	1.0444	1.1327	1.2303	1.1358	21.4598
13705:7887_CL1Contig1:f	1.2178	1.2976	1.2682	1.2612	4.12458	1.3886	0.6959	0.9062	mean	59.9981
12546:18704_CL1Contig1:r	1.1257	1.5485	2.3244	1.6662	4.12458	1.1216	1.8125	1.2913	1.4085	7.68223
10312:13087_CL1Contig1:r	1.1523	1.569	1.4567	1.39267	4.12458	1.2353	1.1747	1.1435	1.1845	9.20969
16395:10291_CL1Contig1:f	2.3721	1.4232	1.1871	1.6608	4.12458	2.559	2.0677	1.4565	2.0277	1.63796
4288:15674_CL1Contig1:f	1.9165	1.5904	1.1071	1.538	4.12458	1.6258	1.0751	0.9894	1.2301	24.35
9872:12117_49341978:f	1.3003	1.2108	1.2864	1.26583	4.12458	1.4175	1.4174	1.4921	1.4423	1.52121
19606:7458_CL1Contig1:r	1.4713	1.5065	1.1527	1.37683	4.12458	1.2465	0.917	0.9826	1.0487	49.8533
30226:6748_CL1Contig1:r	1.579	1.7204	1.116	1.4718	4.12458
4345:7352_CL1Contig1:f	1.3705	1.2009	1.306	1.29247	4.12458
9148:1264_CL1Contig1:f	1.5168	1.1337	1.6289	1.42647	4.12458	0.9678	0.9532	0.797	0.906	37.4897
15675:8574_CL1Contig1:r	1.1858	1.355	1.3922	1.311	4.12458	1.2541	1.1411	1.1163	1.1705	11.4586
14520:10317_CL2Contig1:r	1.0947	1.6437	1.8832	1.54053	4.12458	0.8747	1.5212	1.2956	1.2305	24.35
32462:10924_CL1Contig4:f	1.2609	1.2349	1.4947	1.33017	4.12458	1.0967	1.1325	1.1158	1.115	16.7501
14172:20000_CL1Contig1:r	2.0588	1.3907	1.1858	1.5451	4.12458	1.5611	1.5166	1.2739	1.4505	2.87764
5338:8931_41141147:f	1.298	1.2822	1.2109	1.2637	4.12458
3152:19762_CL1Contig1:r	1.3138	1.5679	1.2029	1.36153	4.12458	0.8299	1.2485	0.9737	1.0174	58.9131
4166:31014_CL1Contig1:r	1.2867	2.1765	1.2704	1.57787	4.12458	1.2387	1.3857	1.1992	1.2745	5.44915
14168:3227_CL1Contig1:r	1.881	1.3326	1.2095	1.47437	4.12458
19345:4309_CL2Contig1:f	1.2219	1.2516	1.3221	1.2652	4.12458	1.1851	1.4815	1.2899	1.3188	5.44915
7222:32883_CL3Contig1:f	1.011	1.9848	2.4092	1.80167	4.12458	0.8832	1.8098	1.4474	1.3801	14.8646
10154:7936_CL8Contig1:f	1.7109	1.2011	1.3254	1.41247	4.12458	1.32	1.1872	1.2968	1.268	4.93647
6721:9557_CL1Contig1:r	1.2188	1.2568	1.3374	1.271	4.12458	1.1103	1.1041	1.2187	1.1444	14.8646
8639:3738_CL1Contig2:f	1.1393	1.5511	1.4916	1.394	4.12458	1.9723	1.749	1.5624	1.7612	0.583055
8010:26338_CL1Contig2:f	1.3893	1.1916	1.3187	1.29987	4.12458	0.7727	1.2027	1.209	1.0615	51.987
16064:4911_CL2Contig1:r	2.0319	1.1834	1.3808	1.53203	4.12458	1.4667	1.3782	2.1407	1.6619	3.09089
TC205083:f	1.8437	1.3333	1.202	1.45967	4.12458	2.5355	1.2829	1.3031	1.7072	5.44915
8694:2835_CL1Contig1:f	1.5042	1.1598	3.2035	1.95583	4.12458	0.8053	2.6938	2.1714	1.8902	10.5113
6609:14277_51329159:r	1.3407	1.3269	1.1924	1.28667	4.12458
12958:66_CL1Contig1:r	1.1335	1.7375	1.4742	1.4484	4.12458	1.9595	0.9299	0.9627	1.284	29.5812
9485:14454_CL1Contig1:r	1.3984	1.27	1.2126	1.29367	4.12458	1.0838	1.5763	1.0137	1.2246	21.4598
19954:24451_CL1Contig1:f	1.6481	1.2298	1.2737	1.38387	4.12458	1.1151	1.2115	1.1912	1.1726	10.5113
32989:45360_CL661Contig1:r	1.5165	1.6851	1.1201	1.44057	4.12458	0.939	0.8713	1.1077	0.9727	58.9131
6960:17174_CL1Contig1:r	1.854	1.4752	1.1286	1.48593	4.12458	1.2225	1.1814	1.2506	1.2182	6.2814
9514:19152_CL2Contig1:r	1.234	1.5113	1.2505	1.33193	4.12458	1.5459	1.108	0.9162	1.19	29.5812
19676:11265_CL1Contig1:f:mismatch:2	0.9632	2.2218	2.6143	1.9331	4.12458	0.7996	1.644	1.4646	1.3027	24.35
4296:6533_38122316:f	1.4598	1.5269	1.1423	1.37633	4.12458	0.9063	1.8553	1.2146	1.3254	19.2467
12314:22061_CL3Contig1:f	1.8094	1.1375	1.4479	1.46493	4.12458
11032:18278_CL1Contig2:f	2.2398	1.1738	1.3983	1.60397	4.12458	1.5999	1.17	1.078	1.2826	11.4586
8841:32242_CL1Contig1:r	1.0727	1.88	1.6908	1.54783	4.12458	2.0487	1.3428	1.8828	1.7581	1.97369
19694:5722_CL1Contig1:r	1.6971	1.523	1.1155	1.4452	4.12458	1.0449	1.7032	0.8628	1.2036	35.0619
7041:44464_CL1Contig1:r	1.9388	1.3708	1.1746	1.49473	4.12458	1.6884	1.4623	1.3544	1.5017	1.97369
4459:1726_CL1Contig2:r	1.1905	1.3184	1.6374	1.3821	4.12458	1.0588	1.4564	1.3171	1.2774	9.20969
8991:22616_CL1Contig1:f	1.3937	1.2001	1.2816	1.2918	4.12458	1.0893	1.0814	1.0921	1.0876	24.35
14177:5216_CL1Contig1:f	1.1062	1.6178	1.6043	1.44277	4.12458	1.4719	1.0149	1.7201	1.4023	9.20969
8934:32199_CL10Contig1:f	1.2724	1.2096	1.2557	1.2459	4.12458	0.9529	1.1785	1.153	1.0948	35.0619
34740:1138_CL1Contig12:f:mismatch:1	1.3548	1.1693	1.4349	1.31967	4.12458	1.0954	1.2873	1.1625	1.1817	13.1116
31647:6365_45845961:r	1.2854	1.2672	1.2048	1.25247	4.12458	0.9944	1.4002	1.0356	1.1434	29.5812
4379:8486_CL1Contig1:r	1.2222	1.2306	1.2807	1.2445	4.12458	1.1503	1.1142	1.2357	1.1667	11.4586
8230:45360_CL158Contig1:f	1.8629	1.2417	1.2643	1.4563	4.12458	1.4004	1.0179	1.1469	1.1884	19.2467
7733:25723_CL1Contig1:f	1.1127	1.5962	1.5508	1.4199	4.12458	0.6612	1.2727	0.8391	0.9243	49.8533
TC227333:f	1.9146	1.9275	1.0307	1.62427	4.12458	1.5947	0.8856	1.4198	1.3	19.2467
18423:11027_CL1Contig1:f	1.306	1.1968	1.7277	1.41017	4.12458	0.9903	1.2618	1.033	1.095	35.0619
12313:35866_CL1Contig1:r	0.8177	0.4861	0.669	0.6576	4.12458	0.9274	0.8262	1.1849	0.9795	59.9981
12608:45360_CL47Contig1:r	0.8445	0.5609	0.6366	0.680667	4.12458	0.971	1.0651	0.8427	0.9596	55.7703
2068:26049_CL1Contig1:r	0.7005	0.8166	0.5921	0.703067	4.12458	1.0752	0.7702	0.8022	mean	32.2839
1947:9392_CL1Contig1:r	0.8032	0.7554	0.7396	0.766067	4.12458	0.8542	0.932	0.9405	0.9089	32.2839
19523:24176_CL1Contig1:r	0.6018	0.8448	0.6329	0.693167	4.12458
3907:5715_CL12Contig1:r	0.796	0.753	0.6599	0.7363	4.12458
12509:6585_CL1Contig1:r	0.725	0.814	0.6926	0.743867	4.12458	0.7924	1.1189	0.8583	mean	47.7293
14113:16261_CL1Contig1-A:f	0.4651	0.6998	0.7917	0.6522	4.12458	0.8624	0.8774	1.0217	0.9205	40.2272
12259:11727_CL1Contig1:r	0.7298	0.5475	0.7904	0.689233	4.12458	0.863	0.9873	0.7706	0.8736	27.4046
13504:24692_49339578:f	0.7761	0.7258	0.4843	0.662067	4.12458	0.9718	0.8794	0.902	0.9177	35.0619
9158:1107_CL1Contig2:r	0.744	0.8078	0.6993	0.750367	4.12458
3080:3742_CL2Contig1:r	0.8318	0.6654	0.5325	0.676567	4.12458	1.2625	0.5235	0.7044	mean	29.5812
16823:6949_CL1Contig1:f	0.6729	0.779	0.7805	0.744133	4.12458
35234:153_41131477:f	0.8319	0.6813	0.6192	0.7108	4.12458	0.8342	0.7724	0.6204	mean	6.93585
2626:14791_CL1Contig1:r	0.1671	0.4964	0.8553	0.506267	4.12458	0.2683	0.6198	0.8737	0.5873	6.93585
10234:13707_CL1Contig3:f	0.7467	0.7989	0.7756	0.773733	4.12458	0.9479	0.7109	0.8381	0.8323	16.7501
4937:35251_CL1Contig3:f	0.8347	0.6746	0.5851	0.698133	4.12458	0.9946	0.9774	0.8344	0.9355	47.7293
19940:34883_CL1Contig1:f	0.8861	0.5322	0.537	0.651767	4.12458	1.1417	1.0444	0.913	1.033	51.987
19979:11334_CL1Contig1:r	0.7582	0.6282	0.7912	0.725867	4.12458	0.6903	0.9168	0.8041	0.8037	11.4586
13190:6632_CL1Contig1:r	0.7365	0.592	0.8009	0.7098	4.12458	0.9339	0.7137	0.858	0.8352	16.7501
16858:6249_CL1Contig2:r	0.6548	0.8199	0.7197	0.731467	4.12458	0.9185	0.9075	0.991	0.939	47.7293
12211:11552_CL1Contig1:f	0.6937	0.7876	0.7806	0.753967	4.12458	0.7688	0.8007	1.1083	mean	37.4897
8805:14051_CL1Contig2:r	0.7607	0.789	0.6186	0.722767	4.12458	0.9254	0.8498	0.83	0.8684	19.2467
NM_214312.1	0.8768	0.577	0.5457	0.6665	4.12458	1.1412	0.8132	0.5113	0.8219	27.4046
18974:32575_CL6Contig1:f	0.7864	0.7165	0.7889	0.763933	4.12458
4340:13926_CL1Contig1:f	0.7396	0.7458	0.8119	0.765767	4.12458	1.3979	0.5188	0.8798	0.9322	49.8533
33228:14806_CL1Contig1:f	0.6022	0.7513	0.7945	0.716	4.12458	0.4338	0.5461	0.6012	0.527	1.8158
5606:17222_CL1Contig2:f	0.5289	0.7959	0.7291	0.684633	4.12458	0.8361	0.6421	0.9005	0.7929	11.4586
12756:2733_CL2Contig1:r	0.862	0.6069	0.5999	0.6896	4.12458	1.2386	0.6832	0.6013	0.841	29.5812
6726:5073_CL2Contig2:f	0.6075	0.7986	0.7486	0.718233	4.12458	0.687	0.7818	0.7128	0.7272	3.33181
13504:24692_49339578:r	0.7653	0.7699	0.5468	0.694	4.12458	1.0319	0.9344	0.9808	0.9824	60.1784
11143:1054_CL1Contig1-B:f	0.6463	0.8326	0.6984	0.725767	4.12458	0.7794	1.0723	0.806	mean	35.0619
2309:7801_CL1Contig1:r	0.7936	0.7569	0.7929	0.781133	4.12458	0.8436	0.8776	1.0502	0.9238	45.1647
14089:41223_CL1Contig5:f	0.8591	0.5903	0.6311	0.6935	4.12458	0.9695	0.6978	0.5491	0.7388	10.5113
11824:23707_CL1Contig1:f	0.6518	0.7971	0.7649	0.737933	4.12458	0.9782	0.5872	0.7428	mean	13.1116
1462:16096_CL2Contig2:f	0.6983	0.7371	0.8187	0.751367	4.12458
4342:20951_CL1Contig2:f:mismatch:10	0.554	0.7471	0.7909	0.697333	4.12458	1.2367	0.3331	0.8038	mean	24.35
13567:2030_CL2Contig1:f	0.8761	0.547	0.5954	0.672833	4.12458	0.9894	0.6351	0.9311	mean	29.5812
8070:14231_CL1Contig1:r	0.5746	0.7949	0.7495	0.706333	4.12458
5655:15744_CL1Contig1:f	0.6216	0.8451	0.6717	0.7128	4.12458
TC235675:f	0.753	0.811	0.7604	0.7748	4.12458	1.1445	1.0587	2.2413	1.4815	13.1116
33343:2554_CL1Contig1:r	0.7979	0.6947	0.777	0.756533	4.12458
TC225996:f	0.8301	0.706	0.6934	0.743167	4.12458	0.7722	0.6461	0.6805	0.6996	3.09089
3082:9750_CL1Contig2:f	0.6864	0.837	0.6789	0.7341	4.12458	0.8993	0.4642	0.5616	0.6417	5.44915
9789:5621_CL1Contig3:r	0.9468	0.3269	0.4843	0.586	4.12458	1.8688	0.4911	0.424	0.928	37.4897
9553:1292_15178619:r	0.4513	0.6438	0.8518	0.648967	4.12458	1.2577	0.3947	0.4335	0.6953	13.1116
9867:6727_CL1Contig1:f	0.6931	0.6191	0.8397	0.7173	4.12458	0.7466	0.9315	0.941	mean	27.4046
18989:4899_CL1Contig1:r	0.6812	0.8336	0.705	0.739933	4.12458	1.0347	0.727	0.7599	mean	21.4598
8754:4968_CL1Contig1:r	0.9284	0.4891	0.4797	0.6324	4.12458	1.1874	0.7467	0.8572	0.9304	49.8533
18884:25592_CL1Contig3:f	0.3263	0.716	0.7539	0.598733	4.12458	0.7299	0.8116	0.8267	0.7894	6.93585
6771:1056_CL1Contig1:r:mismatch:2	0.8095	0.7527	0.641	0.7344	4.12458	0.6978	0.6198	0.6653	0.661	1.8158
3023:45360_CL533Contig1:r	0.7373	0.7881	0.7993	0.7749	4.12458	0.8477	1.1159	0.8663	mean	51.987
13084:4374_CL1Contig2:f	0.7081	0.7923	0.7899	0.763433	4.12458	0.6621	0.7202	0.9686	0.7836	11.4586
8755:45360_CL73Contig1:r	0.7951	0.6284	0.7701	0.7312	4.12458	0.4771	0.4909	0.7657	0.5779	2.87764
8822:3743_CL2Contig2:f	0.8493	0.6367	0.6716	0.7192	4.12458	1.6947	1.1761	0.907	1.2593	24.35
4342:20951_CL1Contig2:f:mismatch:2	0.6179	0.6495	0.8583	0.708567	4.12458	1.3167	0.3393	1.0115	0.8892	40.2272
2406:12873_CL1Contig3:r	0.7647	0.7573	0.8133	0.778433	4.12458	1.0277	0.8099	0.7356	0.8577	27.4046
10120:44685_CL1Contig1:r:mismatch:1	0.746	0.8127	0.6187	0.7258	4.12458	0.8346	1.0002	0.736	mean	24.35
5891:5343_CL1Contig1:r	0.8048	0.7796	0.7183	0.767567	4.12458	0.8687	0.8778	0.8608	0.8691	13.1116
9874:4206_CL4Contig1:r	0.3148	0.7472	0.7263	0.5961	4.12458	0.1602	0.1229	0.3241	0.2024	0.714078
4472:36333_CL1Contig1:f	0.7479	0.7738	0.8119	0.777867	4.12458
TC222541:f	0.9074	0.5368	0.5353	0.659833	4.12458	1.2407	0.5499	0.9774	0.9227	49.8533
33931:45360_40424900:f	0.6931	0.7627	0.8146	0.7568	4.12458	0.9833	0.8944	1.0382	0.972	58.9131
2056:38207_CL1Contig2:r:mismatch:3	0.7033	0.8109	0.7707	0.761633	4.12458	1.1676	0.8034	0.6399	0.8703	35.0619
588:8924_CL1Contig1:r	0.5696	0.3632	0.9024	0.611733	4.12458
7502:12233_CL1Contig1:r	0.5506	0.662	0.8597	0.690767	4.12458	0.8023	0.8465	0.7577	mean	6.93585
7090:8448_CL1Contig5-B:r	0.5683	0.863	0.6559	0.695733	4.12458
32822:42786_51311346:f	0.9125	0.5629	0.4584	0.6446	4.12458
7046:7178_CL3Contig1:r	0.8225	0.7451	0.6524	0.74	4.12458	1.5087	1.3124	1.1419	1.321	6.2814
1875:345_CL1Contig3:f:mismatch:7	0.5426	0.8427	0.6933	0.692867	4.12458	0.9804	0.9587	0.7284	mean	35.0619
TC221842:f	0.8235	0.7237	0.5515	0.699567	4.12458	0.9082	0.8964	0.5979	0.8008	16.7501
885:6779_CL1Contig1:f	0.7599	0.681	0.8174	0.752767	4.12458	1.7305	1.0313	1.0563	1.2727	19.2467
17013:6634_CL1Contig1:r	0.7055	0.6571	0.8426	0.735067	4.12458	0.5671	0.6306	0.9685	0.7221	8.48824
6771:1056_CL1Contig1:r:mismatch:3	0.8274	0.7416	0.6766	0.748533	4.12458	0.7131	0.5813	0.6728	0.6557	2.62375
9266:25073_CL2Contig1:f	0.6924	0.615	0.849	0.7188	4.12458	0.8213	0.6746	0.997	mean	21.4598
TC224334:f	0.6472	0.8288	0.7365	0.7375	4.12458
13081:1703_CL2Contig2:r	0.6693	0.6114	0.8596	0.713433	4.12458	0.5074	0.5943	0.7573	0.6197	2.87764
10076:3983_CL2Contig1:r	0.6242	0.8556	0.6787	0.7195	4.12458	0.6329	0.6707	0.8879	0.7305	6.93585
7996:6775_CL1Contig2:r	0.8546	0.6744	0.5079	0.678967	4.12458	1.2684	1.136	0.9659	1.1234	29.5812
17482:3279_CL1Contig1:r	0.5352	0.6116	0.8895	0.678767	4.12458	0.5778	0.5995	0.7119	0.6297	1.97369
13100:35967_CL8Contig1:f	0.9389	0.3183	0.528	0.595067	4.12458	1.0103	0.2811	0.4468	mean	6.93585
8032:237_CL1Contig1-A:f	0.8264	0.6906	0.7501	0.7557	4.12458	1.2326	0.9665	0.8946	1.0312	55.7703
3948:10893_CL1Contig1:r	0.8006	0.6645	0.7836	0.749567	4.12458	1.0978	1.0321	0.988	1.0393	47.7293
4518:12586_CL1Contig1:r	0.7989	0.8051	0.7676	0.790533	4.12458	0.7148	0.8334	0.8806	0.8096	10.5113
30922:31002_CL2Contig1:f	0.6049	0.6305	0.8761	0.703833	4.12458	1.023	0.6828	0.8056	0.8371	21.4598
30127:1708_CL1Contig2:f	0.5466	0.718	0.8323	0.698967	4.12458
583:146_CL1Contig2:r	0.7575	0.6168	0.8155	0.729933	4.12458	0.8217	0.7159	0.7293	0.7556	4.64932
33895:5257_CL1Contig1:r	0.9201	0.5438	0.2596	0.5745	4.12458	1.298	0.0946	0.3924	0.595	9.20969
16838:45360_CL531Contig1:f	0.5986	0.8419	0.7178	0.719433	4.12458	0.7921	0.7718	0.9498	0.8379	14.8646
TC209327:f	0.799	0.7965	0.6972	0.764233	4.12458
35087:13954_CL1Contig2:f:mismatch:1	0.551	0.7403	0.8209	0.704067	4.12458	1.1877	0.657	0.9229	mean	49.8533
235:19171_CL1Contig1:r	0.696	0.7599	0.8255	0.760467	4.12458	0.9131	0.9578	0.9373	0.9361	42.5552
6812:24062_CL1Contig1:f	0.6466	0.6922	0.8551	0.7313	4.12458
5205:8560_CL1Contig1:r	0.7815	0.815	0.7209	0.772467	4.12458	0.8148	1.1886	0.8608	mean	55.7703
TC225246:f	0.6358	0.85	0.7065	0.730767	4.12458	0.9195	0.6781	0.953	mean	24.35
1575:11260_CL3Contig1:r	0.7853	0.6833	0.8073	0.758633	4.12458	1.1639	0.8141	0.7607	0.9129	45.1647
11510:14689_CL1Contig1:r	0.8062	0.7431	0.7977	0.782333	4.12458	0.5778	0.6415	0.6824	0.6339	1.8158
1364:8891_CL1Contig2:r	0.6586	0.7724	0.8138	0.748267	4.12458	0.7886	0.665	0.8079	0.7538	5.44915
7504:45360_40429774:f	0.7269	0.7772	0.8185	0.7742	4.12458	0.8166	0.9161	0.9282	0.887	27.4046
15540_CL1Contig1	0.4271	0.5007	0.5492	0.492333	4.93647	2.472	1.6215	5.4605	3.18467	4.93647
33052_CL1Contig1	3.1964	1.7469	1.8307	2.258	4.93647	0.8188	2.4459	0.8236	1.36277	4.12458
6521:29470_CL2Contig1:r	1.3322	1.4046	1.1754	1.30407	5.02221	1.1432	1.4195	1.1507	1.2378	10.5113
34539:4782_CL1Contig1:f	1.6138	1.2163	1.2685	1.3662	5.02221	1.4386	1.1646	1.2473	1.2835	6.93585
12402:5712_15056112:f	1.4633	1.4786	1.1389	1.36027	5.02221	0.7621	1.3243	1.1553	1.0806	49.8533
3586:4558_CL1Contig1:f	1.4119	1.2044	1.2651	1.2938	5.02221	0.893	1.2941	0.9421	1.0431	54.1536
4356:969_CL1Contig2:f	1.1961	1.2947	1.2874	1.2594	5.02221
33054:15959_CL1Contig2:f	1.9118	1.1087	1.4984	1.5063	5.02221	0.9355	0.8657	1.061	0.9541	54.1536
7739:10142_33291681:r	1.3759	2.1055	1.168	1.5498	5.02221	1.2263	1.4814	1.0693	1.259	11.4586
31519:38817_CL1Contig1:f	1.6366	1.1313	1.4413	1.40307	5.02221	1.7499	1.548	1.5192	1.6057	1.16969
11739:2083_CL1Contig2:r	1.4273	1.1795	1.3142	1.307	5.02221	1.463	1.1368	1.4027	1.3342	5.44915
12716:44376_40424916:f	1.6863	1.1849	1.3157	1.39563	5.02221	1.6154	1.0904	1.3401	1.3486	7.68223
1481:17800_40797945:r	1.195	1.276	1.3356	1.26887	5.02221	1.0723	0.6706	1.2395	0.9941	60.1784
11264:45360_CL263Contig1:f	2.0997	1.1007	1.5141	1.5715	5.02221	2.5335	1.2344	1.0006	1.5895	13.1116
19735:7552_CL1Contig1:r	1.2063	1.3318	1.2519	1.26333	5.02221	1.1484	1.0278	0.8395	1.0052	61.1047
18282:426_6942968:f	2.6015	1.0632	1.6271	1.76393	5.02221	0.9285	1.6699	1.2268	1.2751	19.2467
2248:14356_CL1Contig1:r	1.2855	1.1922	1.4717	1.31647	5.02221	0.9888	1.1447	1.0711	1.0682	37.4897
31470:8634_46179598:r	1.1618	1.4363	1.3606	1.31957	5.02221	0.8054	1.3371	1.1305	1.091	47.7293
7745:7632_CL2Contig1:f	1.1544	1.9998	1.3859	1.51337	5.02221	1.1123	1.3176	1.0171	1.149	24.35
5541:18125_CL1Contig1:r	1.3184	1.1865	1.3053	1.27007	5.02221	1.5999	1.7177	1.3433	1.5536	1.63796
18625:13370_CL1Contig2:r	1.3893	1.1591	1.397	1.31513	5.02221	1.2361	1.6058	1.2504	1.3641	5.44915
11303:4039_CL1Contig2:f	1.7011	1.1536	1.3702	1.4083	5.02221	1.1894	1.1753	1.0235	1.1294	21.4598
4930:6405_CL1Contig1:f	1.2315	1.2368	1.53	1.33277	5.02221	1.3741	1.3078	1.5884	1.4234	2.87764
5158:870_CL1Contig2:f	1.9583	1.4616	1.1169	1.51227	5.02221	3.8265	1.2189	1.4702	2.1719	6.2814
35342:45360_54520580:f	1.3919	1.1558	1.4112	1.31963	5.02221	1.4294	1.8549	2.1499	1.8114	1.63796
TC225566:f	1.0786	1.5929	3.1659	1.9458	5.02221	1.3351	1.0685	2.6576	1.6871	9.20969
31460:33482_CL1Contig2:f	1.1383	1.4137	1.5465	1.36617	5.02221	2.1119	1.1748	1.444	1.5769	4.93647
8784:11189_CL1Contig2:f	1.13	1.7123	1.424	1.4221	5.02221	1.352	1.1536	1.3196	1.2751	6.2814
7138:13959_CL1Contig2:f	1.5735	1.243	1.2257	1.3474	5.02221	1.4283	1.0924	1.1956	1.2388	11.4586
30178:12108_6845131:r	1.4415	1.5543	1.1288	1.37487	5.02221	0.9891	1.4063	1.1119	1.1691	24.35
31732:515_CL2Contig1:f	1.3763	1.3903	1.1593	1.30863	5.02221	1.2638	1.2838	1.1957	1.2478	4.93647
4457:11552_CL2Contig1:f	1.5388	1.1034	1.607	1.4164	5.02221	1.5775	1.696	1.4555	1.5763	1.16969
1880:9656_CL1Contig1:r	1.6855	1.0952	1.546	1.44223	5.02221	0.8946	0.9277	1.1789	1.0004	61.1047
12345:18752_CL1Contig1:r	1.3672	1.1506	1.713	1.41027	5.02221	1.0033	1.3786	1.2902	1.224	14.8646
35056:3101_59810462:r	1.0032	2.1726	1.894	1.68993	5.02221	1.1643	1.3487	1.2248	1.2459	6.93585
11811:28041_CL1Contig1:f	1.4998	1.1193	1.5195	1.37953	5.02221	1.3466	2.0351	1.5105	1.6307	2.87764
4823:10197_CL2Contig1:f	1.4694	1.1557	1.3548	1.32663	5.02221	1.0822	1.268	0.9938	1.1147	29.5812
31007:16344_CL1Contig1:f	1.6324	1.5742	1.0923	1.43297	5.02221
17792:44070_CL1Contig1:f	1.9322	1.2755	1.2148	1.47417	5.02221	1.8684	1.3095	1.0883	1.4221	8.48824
18831:17458_CL1Contig1:f	1.5943	1.0944	1.5855	1.42473	5.02221	0.8807	1.2189	1.4594	1.1863	27.4046
31177:2374_CL1Contig1:f	1.3927	1.4935	1.1418	1.34267	5.02221	1.1919	1.3205	1.3284	1.2803	4.64932
20210:20371_13660065:f	1.7711	1.3877	1.1378	1.4322	5.02221
19793:17756_CL1Contig1:r	1.5206	1.1644	1.3248	1.3366	5.02221	0.9571	1.2557	1.4082	1.207	19.2467
15139:15636_CL1Contig1:f	1.1156	1.4955	1.5115	1.3742	5.02221	1.1372	1.1828	1.3588	1.2263	9.20969
32696:22429_CL2Contig1:f	1.4553	1.1044	2.05	1.53657	5.02221	2.1616	1.209	1.9715	1.7807	3.09089
11575:791_CL2Contig1:r	1.168	1.3049	1.4396	1.30417	5.02221	0.844	1.0982	0.9341	0.9588	55.7703
34513:1138_61245872:f	1.5416	1.1133	1.4707	1.3752	5.02221	1.1981	1.3082	1.1587	1.2217	7.68223
3608:6724_CL1Contig1:f	1.2279	1.2274	1.6024	1.35257	5.02221	0.8277	0.7882	0.8925	0.8361	11.4586
20034:1610_CL1Contig1:r	1.3433	1.1915	1.2548	1.2632	5.02221	0.9432	0.9579	1.0067	0.9693	56.861
33536:14668_40403360:f	1.2175	1.2703	1.2121	1.2333	5.02221	0.9628	1.0859	0.9185	0.9891	61.1047
TC211223:f	1.1069	1.6298	1.4585	1.3984	5.02221	2.1269	1.0682	1.4225	1.5392	7.68223
2674:39438_CL1Contig1:f	1.1962	1.4272	1.2492	1.29087	5.02221	0.9036	1.0317	0.8729	mean	47.7293
31152:2503_49349147:f	1.1535	1.3549	2.1992	1.5692	5.02221	0.6725	0.4508	0.8916	mean	6.93585
18981:35840_CL2Contig1:r	1.326	1.7196	1.1575	1.40103	5.02221	0.9444	1.5474	1.2037	1.2318	21.4598
1597:21258_CL1Contig1:f	1.2167	1.2192	1.369	1.2683	5.02221	1.042	1.1695	0.9563	1.0559	45.1647
12346:11425_CL1Contig2:f	1.2501	1.1927	1.2785	1.24043	5.02221	0.9441	1.3036	1.2216	1.1564	24.35
6041:45360_CL586Contig1:r	1.0914	1.4914	1.7178	1.43353	5.02221
8030:7503_CL1Contig1:r	1.3108	1.3839	1.1642	1.2863	5.02221	1.2662	1.4131	1.2516	1.3103	4.32031
7268:1138_CL1Contig6:r:mismatch:3	1.4377	1.2997	1.1655	1.30097	5.02221	1.1745	1.2799	1.326	1.2601	5.44915
12059:825_CL1Contig2:r	1.1452	1.3953	1.3712	1.3039	5.02221	0.6274	0.8704	0.8236	0.7738	9.20969
7980:3751_CL3Contig1:f	1.3347	1.3179	1.1651	1.27257	5.02221	1.243	1.1338	1.0546	1.1438	19.2467
4037:9734_CL1Contig2:f	1.5882	1.1014	1.474	1.38787	5.02221	1.7374	2.1411	1.2907	1.7231	2.87764
19771:26524_CL1Contig1-B:r	1.2219	1.2673	1.2035	1.2309	5.02221	2.8091	1.6439	1.1271	1.86	5.44915
17774:18156_CL1Contig2:f	1.185	1.5589	1.2647	1.3362	5.02221	1.0194	1.2017	1.043	1.088	32.2839
8496:33795_CL1Contig1:r	1.1298	1.4385	1.4103	1.3262	5.02221	1.191	1.2211	1.1973	1.2031	6.2814
12287:652_CL9Contig1:r	1.2412	1.195	1.4402	1.29213	5.02221	0.7639	1.1226	1.2798	1.0554	54.1536
6469:20350_CL1Contig1:f	1.1042	1.4372	1.6444	1.39527	5.02221
9475:14557_CL1Contig1:f	1.1842	1.2597	1.5183	1.32073	5.02221
18729:1053_CL2Contig1:r	1.3915	1.2071	1.2215	1.27337	5.02221	0.9416	0.874	0.9726	mean	42.5552
10381:15504_CL1Contig1:r	1.2379	1.2516	1.1931	1.22753	5.02221	1.1236	1.01	1.1151	1.0829	32.2839
30162:1501_29276813:f	1.8224	1.0858	1.4605	1.45623	5.02221	0.8907	0.8972	1.153	0.9803	59.9981
4907:2174_40467008:f	1.1064	1.5094	1.4437	1.35317	5.02221	1.2164	1.1236	1.1154	1.1518	13.1116
7268:1138_CL1Contig6:r	1.4835	1.1746	1.2615	1.30653	5.02221	0.8546	1.2363	1.4785	1.1898	29.5812
5502:5664_CL2Contig1:r	1.4999	1.3741	1.1247	1.3329	5.02221	1.5101	1.7911	1.3938	1.565	1.63796
33843:45360_54525855:f	1.4414	1.3254	1.1443	1.3037	5.02221	1.1992	1.2859	1.323	1.2694	4.64932
19696:6740_CL3Contig1:r	2.1889	1.2787	1.1826	1.55007	5.02221	1.1188	2.2335	1.3383	1.5635	7.68223
TC231096:f	1.1312	1.7461	1.3421	1.40647	5.02221	1.2569	1.2673	1.045	1.1897	13.1116
14008:15422_CL1Contig1:f	1.6276	1.1272	1.3504	1.3684	5.02221	1.4589	1.1384	1.2797	1.2923	6.93585
19434:2375_CL1Contig1:r	1.1485	1.3162	1.4056	1.2901	5.02221	0.6308	0.8574	0.8962	mean	13.1116
34948:1138_49324591:f	1.5878	1.1605	1.2842	1.34417	5.02221
10563:1272_CL6Contig2:f	1.3668	1.2122	1.2051	1.26137	5.02221	1.2645	1.1916	1.1121	1.1894	10.5113
9258:7628_CL4Contig1:r	1.0472	1.6089	1.7283	1.46147	5.02221	1.4448	0.987	0.9403	1.124	37.4897
19812:20800_40445161:f	1.1921	1.3299	1.2243	1.24877	5.02221	1.0014	1.1127	1.1853	1.0998	29.5812
5063:6198_CL1Contig1:f	1.1728	1.2557	1.4273	1.28527	5.02221	0.9936	1.3134	0.9985	1.1018	37.4897
2950:18783_CL1Contig1:f	1.5056	1.2529	1.175	1.31117	5.02221	1.1492	1.606	1.1192	1.2915	11.4586
31997:33482_CL4Contig1:r	1.1535	1.2892	1.6635	1.36873	5.02221
TC206213:f	0.8128	0.72	0.4215	0.651433	5.02221
1886:12143_CL1Contig1:r	0.8234	0.6653	0.7613	0.75	5.02221	1.8248	1.1344	1.3769	1.4454	6.2814
TC227691:f	0.853	0.6861	0.4822	0.673767	5.02221	1.4342	0.5097	0.7114	mean	37.4897
34661:45360_CL62Contig4:f	0.8065	0.8051	0.7809	0.7975	5.02221
1875:345_CL1Contig3:f:mismatch:5	0.5821	0.7894	0.7866	0.719367	5.02221	0.8875	0.8708	0.7654	0.8412	13.1116
11574:16106_CL1Contig2:r	0.8305	0.752	0.6702	0.7509	5.02221	1.0358	0.7791	0.8614	mean	35.0619
11691:13252_CL1Contig2:f	0.5697	0.8931	0.6185	0.693767	5.02221	0.7622	0.7238	0.6754	0.7205	2.87764
6748:30582_CL1Contig1:r	0.9016	0.6158	0.505	0.674133	5.02221	1.4437	1.5763	0.828	1.2827	24.35
2996:2483_CL1Contig1:f	0.6225	0.6437	0.8782	0.7148	5.02221
5998:2799_CL1Contig1:r	0.8507	0.7102	0.6752	0.745367	5.02221	0.8328	0.9894	0.8648	0.8957	32.2839
19808:37160_CL1Contig2:f:mismatch:7	0.8288	0.7619	0.7394	0.7767	5.02221	0.4761	0.6821	0.5948	0.5843	2.43765
224:11111_CL1Contig1:f	0.9262	0.5797	0.409	0.6383	5.02221	1.3564	1.014	0.7987	1.0564	54.1536
4342:20951_CL1Contig2:f:mismatch:5	0.6108	0.661	0.8752	0.715667	5.02221	1.3112	0.3917	0.7584	0.8204	29.5812
8902:297_CL3Contig1:r	0.7812	0.8193	0.716	0.772167	5.02221	0.861	0.9065	0.8503	mean	16.7501
12626:4853_CL1Contig3:f:mismatch:7	0.6035	0.7933	0.7911	0.7293	5.02221
19095:7080_CL1Contig1:r	0.7105	0.7394	0.8388	0.7629	5.02221	0.8765	0.7332	0.6588	mean	6.93585
11573:628_CL4Contig1:r	0.822	0.7563	0.5927	0.723667	5.02221	1.0473	0.7851	0.8048	0.8791	32.2839
TC212012:f	0.6359	0.8772	0.6448	0.7193	5.02221	0.8371	0.6786	0.801	0.7722	6.93585
6148:9150_CL2Contig1:f	0.864	0.6756	0.6634	0.734333	5.02221
2645:16238_CL1Contig1:f	0.953	0.2737	0.535	0.587233	5.02221
18591:9_CL1Contig1:f	0.5742	0.7328	0.8394	0.715467	5.02221	0.8526	0.8093	0.9105	mean	14.8646
19550:20635_CL1Contig1:r	0.5596	0.8142	0.7637	0.7125	5.02221	1.2997	0.5034	0.5572	0.7868	21.4598
8078:9939_CL1Contig1:r	0.7823	0.8213	0.7826	0.7954	5.02221	0.5917	1.0805	1.2089	0.9604	55.7703
12412:10990_CL1Contig4:f:mismatch:3	0.7886	0.8081	0.6468	0.747833	5.02221	0.672	0.7242	0.6551	0.6838	2.43765
3476:7665_CL1Contig1:r	0.6441	0.8614	0.7008	0.735433	5.02221
9328:45360_49340061:f	0.6073	0.864	0.6988	0.723367	5.02221	0.7429	0.6255	0.9294	mean	10.5113
11301:951_CL1Contig1:r	0.3879	0.762	0.7798	0.643233	5.02221	0.8217	0.6697	0.8892	0.7935	10.5113
16471:9837_CL1Contig1:f	0.6461	0.7184	0.8553	0.739933	5.02221	0.6765	0.7356	0.777	0.7297	3.33181
3885:455_CL3Contig1:f	0.8772	0.6067	0.674	0.7193	5.02221
TC204576:f	0.6168	0.8371	0.7492	0.734367	5.02221	1.0884	0.8391	1.0362	0.9879	60.9976
7664:7195_CL1Contig1:r	0.6999	0.8641	0.6425	0.7355	5.02221	0.6055	0.3837	0.4784	0.4892	1.8158
33557:45360_CL310Contig1:f	0.6376	0.7524	0.8372	0.7424	5.02221	0.7369	0.8661	0.6699	0.7576	6.93585
1552:15212_CL1Contig1:f	0.8004	0.7745	0.8176	0.7975	5.02221	0.6396	1.2468	0.7467	mean	37.4897
10777:8881_CL1Contig1:r	0.617	0.6523	0.8856	0.7183	5.02221
4178:17676_CL1Contig1:f	1.0496	0.4245	0.3544	0.6095	5.02221
428:13413_CL6Contig1:f	0.726	0.8537	0.659	0.746233	5.02221	0.7876	0.5134	0.7806	0.6939	6.2814
342:14297_CL1Contig1:r	0.7517	0.7804	0.8279	0.786667	5.02221	1.3179	0.8729	1.4095	1.2001	27.4046
11970:17259_8276054:f	0.8718	0.6882	0.6317	0.730567	5.02221
30210:7423_26017725:f	0.8478	0.6479	0.741	0.745567	5.02221	0.9239	1.1743	0.7398	0.946	54.1536
35024:16948_CL1Contig3:r	0.8526	0.5763	0.727	0.718633	5.02221	1.3848	0.6722	1.2912	1.1161	51.987
13467:45360_CL624Contig1:f	0.6672	0.7488	0.8446	0.753533	5.02221	0.7543	0.7652	1.0064	0.842	21.4598
11352:25707_CL1Contig1:r	0.8159	0.5541	0.7726	0.7142	5.02221	0.8286	0.9583	0.7939	mean	21.4598
14025:6072_CL1Contig1:f	0.6284	0.7298	0.8552	0.7378	5.02221	0.8575	0.6249	0.8073	0.7632	8.48824
32089:10434_CL1Contig1:r	0.9095	0.5732	0.6204	0.701033	5.02221	1.5195	0.7208	0.7104	0.9836	56.861
TC205434:f	0.8726	0.6986	0.5816	0.7176	5.02221	0.7666	0.783	0.8169	0.7888	4.93647
19586:629_CL1Contig3:r	0.6478	0.7105	0.8651	0.741133	5.02221	1.2903	0.5959	0.7606	0.8823	37.4897
8696:8819_CL1Contig1:f	0.8481	0.5089	0.7274	0.6948	5.02221	0.9816	0.8822	0.9861	0.95	51.987
15989:37904_CL1Contig1:f	0.6441	0.7493	0.8453	0.746233	5.02221	0.6558	0.8918	0.6433	mean	6.93585
1108:20483_CL1Contig2:f	0.8703	0.5674	0.705	0.714233	5.02221
32439:7173_CL2Contig1:r	0.7675	0.8354	0.7628	0.788567	5.02221	0.9794	0.8308	0.6461	mean	19.2467
5392:10336_CL1Contig1:f	0.7012	0.6745	0.8677	0.7478	5.02221	1.1633	0.7827	0.6352	0.8604	32.2839
8947:507_CL1Contig1:r	0.4732	0.808	0.7708	0.684	5.02221	0.6781	1.0369	0.7567	mean	21.4598
767:31282_CL1Contig1:r	0.6923	0.6614	0.8733	0.742333	5.02221
18705:4145_CL1Contig1:f	0.776	0.6399	0.8295	0.748467	5.02221	0.8389	0.8047	0.7614	0.8017	6.93585
2307:12629_40481805:f	0.5748	0.8545	0.7334	0.7209	5.02221	0.6022	0.8465	0.8312	mean	9.20969
13407:5414_CL2Contig1:r	0.6559	0.7863	0.8238	0.755333	5.02221
9801:3621_CL1Contig1:f	0.4939	0.6604	0.9005	0.684933	5.02221	0.5879	0.9937	0.7825	0.788	14.8646
10323:2705_CL2Contig1:r	0.9273	0.5958	0.5614	0.694833	5.02221	1.3745	0.848	0.7045	0.9757	56.861
5694:2037_CL1Contig2:f	0.8804	0.6896	0.4835	0.6845	5.02221	0.9861	0.701	0.4333	0.7068	10.5113
34575:20906_CL2Contig1:f	0.8338	0.6343	0.7719	0.746667	5.02221
11592:13032_38007951:r	0.6701	0.8701	0.7038	0.748	5.02221	0.6401	0.8329	0.836	mean	8.48824
9525:46305_CL3Contig1:f	0.8895	0.6784	0.5824	0.716767	5.02221	1.5506	1.2729	0.9723	1.2653	14.8646
9635:37619_CL1Contig1:r	0.8459	0.7046	0.759	0.769833	5.02221	0.9035	0.667	0.7397	mean	8.48824
1373:16544_CL2Contig1:f	0.761	0.7921	0.8297	0.794267	5.02221	0.7718	0.7815	0.9235	0.8256	11.4586
19080:13683_CL2Contig1:r	0.8483	0.5708	0.7463	0.7218	5.02221	1.8643	0.6914	0.7317	1.0958	61.1047
1630:3926_CL1Contig1:f	0.8363	0.7674	0.6056	0.736433	5.02221
10161:4806_CL2Contig2:r	0.7551	0.845	0.7432	0.7811	5.02221	0.7674	0.7987	1.0047	0.8569	24.35
TC206720:f	0.5138	0.8399	0.7499	0.7012	5.02221	0.9357	0.8384	0.8352	mean	19.2467
17556:2105_CL1Contig3:f	0.5593	0.8983	0.6689	0.708833	5.02221	0.8419	0.5963	0.5898	0.676	4.64932
8911:34290_CL1Contig1:f	0.7666	0.8036	0.8247	0.7983	5.02221	2.297	0.5455	0.7453	mean	61.1047
9854:13207_CL2Contig1:r	0.7092	0.8557	0.7382	0.7677	5.02221	0.8238	0.8023	0.6916	0.7726	6.93585
5252:11730_CL1Contig1:r	0.7563	0.8495	0.6897	0.765167	5.02221
9033:7120_CL1Contig1:r	0.8264	0.6492	0.7883	0.754633	5.02221	0.9362	0.9032	0.9021	0.9138	29.5812
8995:32597_CL1Contig1:r	0.5449	0.8333	0.765	0.7144	5.02221	0.5224	0.4546	0.5184	0.4985	0.714078
8832:12947_CL1Contig2:r	0.7832	0.7573	0.8357	0.792067	5.02221	0.6659	0.9583	0.8163	0.8135	14.8646
4876:8096_CL1Contig1:r	0.8415	0.6587	0.7699	0.7567	5.02221	1.1302	0.8556	0.9764	0.9874	60.8558
20187:629_CL1Contig5:r	0.7705	0.6742	0.8422	0.7623	5.02221	0.9569	0.7863	0.946	0.8964	32.2839
15202:30555_CL1Contig1:f	0.7901	0.8158	0.819	0.8083	5.02221	0.7101	0.9569	0.8976	0.8549	24.35
18611:20503_CL1Contig1:f	0.1716	0.7291	0.7759	0.558867	5.02221	0.9459	0.9186	0.7313	0.8653	27.4046
NM_214267.1	0.8055	0.7499	0.8239	0.7931	5.02221	1.1784	0.8042	0.9682	0.9836	60.1784
1663:259_CL1Contig1:r	0.5109	0.7852	0.8119	0.702667	5.02221	0.8871	0.6381	0.6857	0.737	6.93585
9342:164_CL2Contig1:f	0.6561	0.7097	0.8751	0.746967	5.02221	0.6684	0.9223	0.8674	0.8194	16.7501
1327:15198_CL1Contig1:f	0.8176	0.7982	0.8199	0.8119	5.02221	0.8809	0.9941	1.0018	0.9589	55.7703
9074:45360_CL60Contig1:r	0.7692	0.7942	0.8332	0.798867	5.02221	0.8033	1.2035	0.9376	0.9815	59.9981
804:12248_34161419:f	0.6276	0.7985	0.82	0.7487	5.02221
30936:12661_CL1Contig1:r	0.6041	0.703	0.885	0.7307	5.02221	1.2701	0.7568	0.7317	mean	47.7293
18111:2316_CL2Contig1:r	0.9734	0.5522	0.5054	0.677	5.02221	1.303	0.8033	0.8213	0.9759	58.9131
13796:7872_CL1Contig1:f	0.8477	0.4925	0.7502	0.6968	5.02221	0.9246	1.123	1.0676	1.0384	49.8533
2668:18261_CL1Contig1:f	0.7743	0.829	0.8062	0.803167	5.02221
14987:2478_CL1Contig1:r	0.6875	0.8511	0.7651	0.7679	5.02221
7054:11095_CL1Contig1-B:f	0.4103	0.9039	0.6726	0.662267	5.02221	1.4673	1.0625	0.8282	1.1193	42.5552
34643:21623_3205113:f	0.3495	0.7015	0.8706	0.640533	5.02221	0.6744	1.0046	0.6424	mean	13.1116
5976:15972_CL1Contig1:r	0.6389	0.7802	0.8389	0.752667	5.02221	0.8226	0.6562	1.1563	0.8784	35.0619
11092:23212_CL1Contig1:f	0.8717	0.6861	0.7196	0.759133	5.02221
4736:6346_CL1Contig1:f	0.8646	0.7418	0.6474	0.751267	5.02221	0.7683	0.4903	0.4963	0.585	2.87764
18178:24371_CL1Contig1:f	0.7589	0.8434	0.5104	0.704233	5.02221	1.2802	0.8927	0.6974	0.9568	55.7703
35087:13954_CL1Contig2:f:mismatch:2	0.5289	0.7388	0.8619	0.709867	5.02221	1.2258	0.5774	0.7767	0.86	32.2839
TC209922:f	0.5429	0.9171	0.6556	0.7052	5.02221
5660:19220_CL1Contig2:r	0.7724	0.6825	0.8474	0.767433	5.02221
34382:41223_49345464:f	0.9168	0.6389	0.6008	0.718833	5.02221	1.0724	0.8486	0.8252	mean	42.5552
2730:45360_CL512Contig1:f	0.704	0.5907	0.8879	0.727533	5.02221	0.8764	0.8983	0.8926	mean	19.2467
35166:22638_CL1Contig1:f	0.8582	0.743	0.7293	0.776833	5.02221	0.9843	0.8017	0.7736	mean	21.4598
19081:20359_CL1Contig1:f	0.8686	0.7257	0.699	0.764433	5.02221	1.4037	1.1264	0.8075	1.1125	42.5552
33124:45360_CL369Contig1:r	0.8342	0.7845	0.7984	0.8057	5.02221
14537:3323_CL1Contig2:f	0.7679	0.8517	0.7046	0.774733	5.02221	0.7919	1.1171	0.9376	mean	54.1536
19087:2515_CL2Contig1:f	0.8729	0.7256	0.4981	0.698867	5.02221	1.0978	1.199	0.8282	1.0417	54.1536
19415:20775_CL1Contig1:f	0.8521	0.7672	0.6388	0.7527	5.02221
2442:14699_CL1Contig1:f	0.5584	0.6387	0.928	0.708367	5.02221
2457:25152_CL1Contig1:r	0.8917	0.5647	0.7044	0.720267	5.02221	0.4648	0.7487	1.1715	mean	24.35
8389:571_CL1Contig1:f	1.2435	1.1784	1.401	1.2743	6.28668	1.4497	1.213	1.5111	1.3913	3.6443
4864:34320_CL1Contig1:r	1.5742	1.3948	1.1072	1.35873	6.28668	1.4306	1.6345	1.4038	1.4896	1.63796
8358:1766_CL2Contig1:r	1.579	1.1848	1.2394	1.3344	6.28668	1.1451	1.2232	1.2788	1.2157	7.68223
7961:4234_29283515:f	1.0625	2.1099	1.4684	1.54693	6.28668
3403:41928_CL3Contig1:r	1.6221	1.1076	1.3792	1.36963	6.28668	0.9444	1.2658	1.3513	1.1872	21.4598
2066:32245_CL1Contig4:r	1.2954	1.2533	1.1725	1.2404	6.28668	1.0738	1.1082	1.0929	1.0916	24.35
18801:9331_CL1Contig1:f	2.2789	1.2216	1.2175	1.57267	6.28668	0.909	1.0801	1.0927	1.0273	54.1536
15869:11123_CL1Contig1:r	1.3693	1.125	1.4126	1.3023	6.28668	1.3414	1.1928	1.2852	1.2731	4.93647
6958:3302_CL4Contig1:f	1.1468	1.4667	1.2922	1.3019	6.28668
14498:1803_CL1Contig1:f	1.323	1.942	1.1288	1.4646	6.28668	1.1236	1.3444	1.0709	1.1796	16.7501
9459:616_CL2Contig1:f	1.4759	1.382	1.1132	1.3237	6.28668	0.921	1.3534	0.9154	1.0633	51.987
18209:45360_CL370Contig1:r	1.3512	1.1594	1.2705	1.26037	6.28668	1.1484	1.0305	1.4015	1.1935	16.7501
18682:20913_CL2Contig1:f	1.3313	1.1328	1.4176	1.2939	6.28668	1.0491	1.3569	1.1227	1.1762	19.2467
3235:11066_CL1Contig1:r	1.3379	1.1257	1.479	1.3142	6.28668
33078:10704_CL4Contig1:f	1.155	1.3927	1.2739	1.27387	6.28668	1.2431	1.7522	1.2162	1.4038	6.2814
16121:22454_CL1Contig1:f	1.1831	1.2239	1.3136	1.2402	6.28668	1.4716	1.2045	1.567	1.4144	3.6443
10665:1616_CL1Contig1:r	1.5942	1.1942	1.219	1.3358	6.28668	1.3299	1.2662	1.0931	1.2297	9.20969
18768:14617_CL1Contig1:f	1.6003	1.3645	1.1086	1.3578	6.28668	0.997	1.5074	0.7866	1.097	49.8533
1860:11747_CL1Contig1:r	0.8566	2.2319	3.0498	2.0461	6.28668	0.5475	1.3629	1.5521	1.1542	54.1536
32273:9782_CL2Contig1:f	1.1427	1.3189	1.3447	1.26877	6.28668	1.365	0.9915	1.0303	1.1289	32.2839
15048:10871_CL3Contig1:f	1.21	1.3358	1.1922	1.246	6.28668	1.0947	0.8412	0.7728	mean	40.2272
12490:2796_CL1Contig1:f	1.1759	1.2376	1.5927	1.3354	6.28668	1.0813	1.3468	1.3204	1.2495	9.20969
32521:6425_CL1Contig1:f	1.07	1.4642	1.6647	1.39963	6.28668	1.123	1.4907	1.0297	1.2145	19.2467
34552:9286_14019202:f	1.3381	1.1737	1.2345	1.24877	6.28668	0.9735	1.147	1.0933	1.0713	37.4897
10358:12803_CL1Contig2:f	1.2695	1.1526	1.7219	1.38133	6.28668	0.9987	2.8367	1.1557	1.6637	13.1116
9426:29644_CL1Contig1:r	1.2377	1.394	1.171	1.26757	6.28668	1.8273	1.2597	1.1126	1.3999	8.48824
12040:12202_CL2Contig7:r	1.4124	1.1861	1.217	1.27183	6.28668	0.9729	1.0216	1.0868	1.0271	51.987
4687:20233_CL2Contig1:r	1.1648	1.2487	1.6169	1.34347	6.28668	0.8848	0.8924	1.0868	0.9547	54.1536
16509:27677_CL1Contig2:f	1.2966	1.5029	1.1358	1.31177	6.28668	0.9881	1.5739	0.9586	1.1735	32.2839
12293:22952_15035277:f	1.2425	1.3189	1.1671	1.24283	6.28668	0.9279	0.8733	0.9634	mean	37.4897
11710:14982_CL1Contig1:f	1.1283	2.2115	1.3067	1.54883	6.28668	0.8535	1.2573	1.0651	1.0586	49.8533
20302:3518_CL2Contig1:f	1.1261	1.3148	1.5066	1.31583	6.28668	1.2795	1.1051	1.5207	1.3018	8.48824
15008:7487_CL1Contig1:r	1.2628	1.1624	1.2822	1.2358	6.28668
543:15490_CL1Contig1:f	1.6066	1.3179	1.121	1.3485	6.28668	1.2035	0.8722	1.1759	1.0839	42.5552
1193:4016_CL1Contig1:r	1.8286	1.0957	1.3592	1.42783	6.28668	0.9146	1.0244	1.1073	1.0154	56.861
TC222907:f	1.1592	1.247	1.3832	1.26313	6.28668	1.3324	0.9559	1.1772	1.1552	24.35
2276:2899_CL1Contig3:r	1.3859	1.0852	1.6545	1.3752	6.28668	0.8766	1.3	1.0316	1.0694	47.7293
12733:7515_CL1Contig1:r	1.508	1.1509	1.2549	1.3046	6.28668	1.3042	1.484	1.6004	1.4629	2.62375
30238:22417_40419800:f	1.2007	1.3601	1.19	1.25027	6.28668	0.963	1.3342	1.0707	1.1226	32.2839
15098:45360_CL507Contig1:r	2.1521	1.0733	1.3832	1.5362	6.28668	1.5245	1.2878	1.583	1.4651	2.62375
14134:6750_CL1Contig1:f	0.9185	1.974	2.203	1.6985	6.28668	1.1705	1.4819	1.9933	1.5486	4.93647
16287:17690_CL1Contig1:f	0.9681	1.7121	2.1063	1.5955	6.28668	0.9947	0.6615	1.1815	mean	54.1536
9019:12172_37977360:f	1.2192	1.7495	1.1779	1.3822	6.28668	0.9409	1.0881	1.0655	1.0315	51.987
NM_214174.1	1.2331	1.1642	1.5673	1.32153	6.28668	0.8712	0.9437	1.0036	0.9395	47.7293
7605:17181_CL1Contig1:r	1.1469	1.6582	1.2574	1.35417	6.28668	0.8704	1.0781	1.2694	1.0726	45.1647
30708:45360_CL160Contig1:r	1.1613	1.2374	1.6571	1.35193	6.28668	0.9411	0.8041	0.9361	mean	29.5812
TC204540:f	1.2307	1.7372	1.1671	1.37833	6.28668	1.4748	1.2271	1.4189	1.3736	3.6443
7928:7873_CL1Contig1:r	1.2491	1.1805	1.2089	1.21283	6.28668	1.4285	1.8707	1.2697	1.523	3.6443
15046:530_CL1Contig1:r	1.6254	1.1996	1.1923	1.3391	6.28668
3788:7036_CL1Contig2:r	1.744	1.3716	1.0832	1.3996	6.28668	1.4344	1.2888	1.4526	1.3919	2.62375
34028:24443_CL1Contig1:r	1.5776	1.0461	1.5553	1.393	6.28668	1.0158	1.3511	0.943	1.1033	40.2272
10202:6379_CL1Contig1:r	1.5163	1.3676	1.0962	1.3267	6.28668	1.3475	1.3326	1.1356	1.2719	6.93585
3645:34314_CL1Contig1:f	1.7375	1.4943	1.041	1.42427	6.28668	0.9435	1.4435	1.3161	1.2344	19.2467
2485:4578_29287526:r	1.0505	1.6675	1.4788	1.39893	6.28668	1.0156	1.3431	0.9861	1.1149	35.0619
30870:45360_CL1322Contig1:f	1.8318	0.9722	1.8067	1.5369	6.28668	1.6506	1.0261	1.3423	1.3397	10.5113
9470:1975_CL1Contig1:r	1.0609	1.4851	1.5513	1.36577	6.28668	0.9728	1.1028	1.2063	1.094	32.2839
32195:45360_18534919:f	1.0596	1.4141	1.8331	1.4356	6.28668
2968:8803_CL1Contig1:r	1.0864	1.5639	1.3792	1.34317	6.28668
2771:1227_CL1Contig1:f	1.0101	1.6805	1.6682	1.45293	6.28668	1.1376	1.5033	1.3653	1.3354	6.2814
15250:14764_CL2Contig1:f	1.2853	1.5739	1.1253	1.32817	6.28668	1.0283	1.1803	1.0645	1.091	29.5812
11311:22135_CL1Contig1:r:mismatch:10	1.1133	1.4738	1.3186	1.3019	6.28668	0.818	1.4694	1.5063	1.2646	24.35
12579:16659_CL1Contig1:r	1.5856	1.3485	1.0947	1.34293	6.28668	1.2927	1.6212	1.2351	1.383	4.64932
11969:2883_37980148:f	1.4529	1.2918	1.1247	1.2898	6.28668	0.8641	1.3808	1.0957	1.1135	40.2272
18793:32245_CL1Contig6:f	1.97	1.1742	1.2109	1.4517	6.28668	1.4229	1.1369	1.2898	1.2832	6.93585
12198:1520_CL1Contig1:r	1.2454	1.2999	1.154	1.2331	6.28668	0.9253	1.2657	1.3449	1.1786	24.35
31225:1138_CL1Contig40:f	1.4137	1.1149	1.3219	1.2835	6.28668	0.9435	1.169	1.0062	1.0396	49.8533
TC222262:f	1.2216	1.3194	1.1643	1.2351	6.28668	1.8173	1.1635	1.0301	1.337	14.8646
7101:4203_CL1Contig1:f	1.2554	1.1672	1.2218	1.2148	6.28668	0.9882	0.9969	0.8511	mean	51.987
12273:4421_CL2Contig1:f	1.3258	1.139	1.2755	1.24677	6.28668	1.0517	1.1495	1.1568	1.1193	21.4598
5794:390_CL1Contig2:f	1.436	1.0481	1.7656	1.41657	6.28668	0.8732	1.3059	1.7242	1.3011	21.4598
6514:4804_CL1Contig1:f	1.0901	1.3537	1.5548	1.33287	6.28668	1.8724	1.2378	1.5582	1.5561	3.33181
9700:8394_CL1Contig1:f:mismatch:2	8.5311	0.8602	1.7807	3.724	6.28668	8.3095	2.0344	1.7027	4.0155	3.09089
19028:24986_CL1Contig1:f	1.8346	1.0403	1.4455	1.44013	6.28668	1.3838	1.8305	1.4723	1.5622	2.43765
6987:46145_CL1Contig3:r	1.7242	1.3199	1.0964	1.38017	6.28668	1.2021	1.4254	1.2009	1.2761	6.93585
32677:34974_CL37Contig1:f	1.3586	1.5229	1.0897	1.32373	6.28668	1.2524	1.1536	1.1867	1.1976	8.48824
18764:29797_CL2Contig2:f	1.2579	1.1337	1.5367	1.30943	6.28668	1.1359	1.5771	1.3581	1.357	6.2814
12162:6984_CL1Contig1:r	1.3623	1.3426	1.1128	1.27257	6.28668	1.0029	1.2163	1.1118	1.1103	27.4046
2939:3839_34174519:r	1.1212	1.3534	1.3141	1.2629	6.28668	0.8527	0.9939	0.8362	0.8943	32.2839
30820:32045_34160672:f	3.6832	1.6994	0.9071	2.09657	6.28668	3.3563	2.7979	2.0334	2.7292	0
18684:8532_CL2Contig1:r	1.1881	1.2233	1.1845	1.19863	6.28668	0.5316	0.9605	0.9063	mean	21.4598
5000:13015_CL2Contig1:f	1.1879	1.1847	1.427	1.26653	6.28668	2.0231	2.3298	1.2273	1.8601	3.09089
18859:38152_CL1Contig1:r	1.0962	1.3336	1.5144	1.31473	6.28668	1.0367	0.8132	0.9801	0.9433	51.987
31652:18278_CL1Contig5:f	2.6808	1.4799	0.9979	1.71953	6.28668	1.5823	1.0275	0.8688	1.1595	37.4897
30984:13752_CL1Contig1:r	1.3051	1.1944	1.1775	1.22567	6.28668	1.217	1.2735	1.1736	1.2214	6.2814
12455:2233_CL1Contig1:r	1.0807	1.3921	1.4736	1.31547	6.28668	0.7288	1.0901	1.0959	0.9716	58.9131
18315:38522_CL2Contig1:f	1.091	1.4673	1.3577	1.30533	6.28668	1.0684	0.9662	1.2326	1.0891	37.4897
34050:5041_51347861:f	1.4855	1.054	1.5142	1.35123	6.28668	1.5187	1.5819	1.8653	1.6553	1.16969
4878:4272_CL1Contig1:r	1.1455	1.2338	1.4837	1.28767	6.28668
8254:41254_CL1Contig2:r	1.7828	1.7087	0.977	1.4895	6.28668	1.2789	3.5214	1.6136	2.138	4.64932
6938:8366_CL1Contig1:r	1.214	1.4976	1.1593	1.2903	6.28668	1.5216	1.3485	1.2534	1.3745	3.6443
35354:21362_CL1Contig1:r	1.4761	1.1965	1.1732	1.28193	6.28668	1.0228	1.0799	1.1031	1.0686	35.0619
675:24167_CL1Contig1:f	1.2562	1.1522	1.249	1.21913	6.28668	0.9726	0.879	1.0256	mean	55.7703
336:1182_CL2Contig1:f	1.2433	1.293	1.1482	1.22817	6.28668	0.8035	1.1249	1.1244	1.0176	58.9131
351:3101_CL8Contig1:f	1.2688	1.1404	1.2895	1.2329	6.28668	1.0385	1.3209	1.0315	1.1303	27.4046
9774:795_CL1Contig4:r	1.2228	1.1474	2.2741	1.5481	6.28668	0.7567	1.6625	1.4694	1.2962	27.4046
8059:10630_CL1Contig2:f	2.9461	1.283	1.0963	1.77513	6.28668	3.4752	1.4816	1.3326	2.0965	4.64932
8297:15961_CL1Contig2:f	1.6921	1.2312	1.1418	1.35503	6.28668	0.8842	1.3173	1.0888	1.0968	40.2272
7268:1138_CL1Contig6:r:mismatch:10	1.1674	1.2557	1.2062	1.20977	6.28668	1.3802	1.2901	1.2584	1.3096	3.33181
NM_213798.1	1.691	1.2658	1.1179	1.35823	6.28668	1.2641	1.2932	1.5021	1.3531	3.6443
12802:10521_CL1Contig1:f	1.7354	1.0353	1.4494	1.4067	6.28668	1.1081	1.0617	1.0402	1.07	32.2839
8670:4962_CL2Contig1:f	0.9151	1.888	2.0687	1.62393	6.28668	0.655	1.331	1.0707	1.0189	61.1047
TC202733:f	1.1769	2.0958	1.1867	1.48647	6.28668	1.5042	1.2149	6.2803	2.9998	6.93585
493:3193_CL1Contig1:f	2.4669	1.1645	1.1979	1.60977	6.28668	2.4881	1.0507	1.3375	1.6254	9.20969
9576:5569_CL1Contig1:r	0.9035	0.6033	0.679	0.7286	6.28668	1.523	1.2822	1.0909	1.2987	8.48824
10120:44685_CL1Contig1:r:mismatch:5	0.8427	0.7784	0.6071	0.742733	6.28668	0.7727	0.9902	0.7154	mean	16.7501
NM_001001630.1	0.8848	0.635	0.7131	0.7443	6.28668	1.4649	0.8067	0.7467	1.0061	60.1784
6094:4178_CL1Contig2:f	0.887	0.6369	0.7085	0.744133	6.28668	0.8545	0.8327	0.79	0.8257	8.48824
19016:533_CL1Contig1:f	0.8322	0.804	0.7244	0.786867	6.28668	1.3611	0.8387	0.8479	mean	61.1047
19679:7845_CL1Contig1:r	0.7235	0.7728	0.8511	0.782467	6.28668	0.7738	0.9329	0.792	mean	13.1116
18197:7808_CL1Contig1:r	0.8185	0.5535	0.8006	0.7242	6.28668	0.6261	0.7552	1.2689	0.8834	37.4897
10286:16186_CL1Contig1:r	0.5453	0.7837	0.8334	0.7208	6.28668
19895:16563_54506002:f	0.8211	0.7929	0.8241	0.8127	6.28668	0.8625	1.1557	1.0495	1.0226	56.861
6601:15803_CL2Contig1:f	0.7186	0.8823	0.646	0.748967	6.28668	1.0027	1.0257	1.0152	1.0145	54.1536
2503:14151_CL1Contig1:f	0.6078	0.4974	0.9568	0.687333	6.28668
TC223437:f	0.7726	0.8523	0.7282	0.784367	6.28668	0.8357	0.7392	0.9019	0.8256	11.4586
9206:3338_CL1Contig1:f	0.7341	0.7218	0.8671	0.774333	6.28668
34439:629_15179314:r	0.7078	0.8719	0.7279	0.7692	6.28668	1.1209	0.7969	0.7406	mean	35.0619
129:4806_CL1Contig3-B:f	0.5579	0.84	0.7803	0.726067	6.28668	0.9071	0.9665	2.0678	1.3138	29.5812
17589:22549_CL1Contig2:r	0.769	0.8534	0.7395	0.7873	6.28668	0.976	0.8605	0.7594	0.8653	24.35
19308:14803_CL1Contig1:r	0.1753	0.8186	0.7288	0.574233	6.28668	0.9826	0.8842	0.5641	mean	21.4598
556:11963_CL1Contig1:r	0.6284	0.8569	0.7669	0.750733	6.28668	0.9666	0.6216	0.7526	0.7803	13.1116
11280:5445_CL2Contig1:r	0.6358	0.7317	0.879	0.748833	6.28668	0.4339	0.6047	0.5661	0.5349	1.8158
19564:16455_CL1Contig1:r	0.5954	0.8484	0.7774	0.7404	6.28668	2.7121	0.6561	0.4598	mean	60.7355
TC218947:f	0.5781	0.8011	0.8268	0.735333	6.28668	1.3639	0.9288	0.6422	0.9783	56.861
31423:11780_CL2Contig1:r	0.4646	0.6163	0.9624	0.6811	6.28668	0.7324	0.5744	0.8532	0.72	6.93585
19423:14826_CL1Contig1:r:mismatch:7	0.7431	0.8569	0.7644	0.788133	6.28668	0.8016	0.8388	0.7766	mean	6.93585
11812:6347_21550808:r	0.8662	0.6817	0.7557	0.767867	6.28668
16910:35840_CL1Contig2:f	0.7685	0.8593	0.6696	0.7658	6.28668	0.6989	0.6462	0.7062	0.6838	2.43765
7394:752_CL8Contig1:f	0.8391	0.5009	0.7797	0.706567	6.28668	0.9216	0.6753	0.8763	mean	16.7501
8196:3766_CL7Contig1:f	0.7202	0.652	0.8865	0.7529	6.28668	1.0355	0.9237	1.2311	1.0634	45.1647
7047:8424_CL2Contig1:r	0.9337	0.5871	0.6373	0.719367	6.28668
5661:1878_CL1Contig1:f	0.705	0.8803	0.715	0.766767	6.28668	2.7157	0.8531	0.7587	1.4425	40.2272
1984:8441_CL2Contig1:r	0.7662	0.7254	0.8596	0.783733	6.28668	0.8722	1.1392	0.8891	0.9668	58.0958
5179:12438_CL1Contig1:f	0.8212	0.826	0.7431	0.796767	6.28668	0.9897	0.8835	0.6869	0.8534	27.4046
18561:4448_CL1Contig1:r	0.7053	0.866	0.7571	0.776133	6.28668	0.9026	1.1821	1.0212	1.0353	54.1536
5999:3660_CL2Contig1:f	0.8188	0.4341	0.7962	0.683033	6.28668	0.692	0.8766	0.9047	mean	14.8646
18125:8055_CL1Contig2:r	0.7915	0.7527	0.8472	0.797133	6.28668	0.9287	0.9552	0.8524	mean	35.0619
31056:8128_CL1Contig4:r	0.6856	0.8723	0.7485	0.7688	6.28668	0.9018	0.9615	1.1412	1.0015	61.1047
TC204717:f	0.7734	0.8591	0.666	0.766167	6.28668	1.0621	0.5614	0.744	0.7892	19.2467
9118:5715_CL1Contig1:r	0.8409	0.7699	0.8036	0.8048	6.28668	0.8733	0.8393	0.8935	mean	14.8646
2473:45360_CL839Contig1:f	0.628	0.7359	0.8827	0.748867	6.28668	0.6146	0.5863	0.8941	0.6983	6.2814
12412:10990_CL1Contig4:f:mismatch:5	0.8914	0.6458	0.7184	0.751867	6.28668
5953:10704_CL2Contig1:f	0.7443	0.7425	0.8664	0.7844	6.28668
19948:692_CL5Contig1:f	0.5243	0.8494	0.7782	0.7173	6.28668	1.0331	0.8696	0.6643	mean	29.5812
11244:33304_CL1Contig1:f	0.5934	0.8417	0.7936	0.7429	6.28668
6086:2062_CL3Contig1:r	0.7708	0.8557	0.7611	0.795867	6.28668	0.8846	1.0494	1.0741	1.0027	61.1047
5956:45360_46169408:f	0.7567	0.6278	0.8727	0.7524	6.28668
2056:38207_CL1Contig2:r:mismatch:10	0.7057	0.8254	0.823	0.7847	6.28668	1.1226	0.9055	0.8292	0.9524	54.1536
1198:18417_CL1Contig1:r	0.8957	0.7018	0.6779	0.758467	6.28668	1.2519	0.8285	0.8002	0.9602	55.7703
7555:2012_CL1Contig1:f	0.7153	0.6951	0.8885	0.7663	6.28668	0.7329	0.7681	0.8468	0.7826	6.2814
9693:28311_CL1Contig1:r	0.9724	0.6126	0.5016	0.695533	6.28668	1.7044	0.7788	1.084	1.1891	40.2272
5180:29540_CL1Contig1:r	0.6197	0.8332	0.8097	0.7542	6.28668	1.0025	0.9446	0.821	0.9227	42.5552
34618:7936_51329199:r	0.6416	0.8778	0.7517	0.757033	6.28668	0.5373	0.7777	0.7745	0.6965	5.44915
15220:7278_CL1Contig1:r	0.8666	0.7285	0.763	0.786033	6.28668	0.9833	1.0486	0.8746	mean	58.0958
18951:11787_CL1Contig2:r	0.9383	0.6222	0.6257	0.728733	6.28668	1.1604	1.2199	1.0568	1.1457	16.7501
3334:3458_CL10Contig1:r	0.7385	0.8852	0.6593	0.761	6.28668	0.8654	1.1774	0.9647	1.0025	61.1047
12412:10990_CL1Contig4:f:mismatch:2	0.8797	0.7142	0.7337	0.775867	6.28668	0.6829	0.7966	0.6502	0.7099	3.6443
5763:7416_CL1Contig1:r	1.0522	0.4775	0.4813	0.670333	6.28668	1.1339	0.6917	0.9109	mean	45.1647
5685:389_CL1Contig1:r	0.9312	0.6468	0.6244	0.734133	6.28668	0.817	0.853	0.8061	mean	7.68223
12892:22692_CL2Contig1:r	0.5654	0.4365	1.0188	0.673567	6.28668
TC211846:f	0.4004	0.7887	0.8361	0.675067	6.28668	0.7159	0.3683	0.5076	0.5306	2.87764
10686:4768_CL1Contig1:r	0.8671	0.6192	0.7723	0.752867	6.28668	0.8244	0.7647	0.9822	mean	21.4598
33233:37577_59825990:f	0.8873	0.7284	0.6911	0.768933	6.28668	0.8823	0.6898	1.7922	1.1214	56.861
11350:2281_CL1Contig2:r	0.8873	0.6658	0.7364	0.763167	6.28668	1.0213	0.7813	0.6777	0.8268	21.4598
12818:24018_CL1Contig1:f	0.5644	0.6565	0.9418	0.7209	6.28668	0.6765	0.6397	0.8324	0.7162	4.64932
6771:1056_CL1Contig1:r:mismatch:10	0.7666	0.872	0.6072	0.7486	6.28668	0.7442	0.7993	0.6404	0.728	4.64932
34068:27570_29280352:f	0.7078	0.6778	0.8988	0.761467	6.28668	0.7932	0.9143	0.9397	mean	27.4046
7597:7124_CL2Contig1:r	0.8541	0.5006	0.7834	0.7127	6.28668	0.7537	0.6966	0.7388	0.7297	2.87764
2481:1440_CL1Contig1:f	0.7999	0.8013	0.8452	0.815467	6.28668	0.8496	0.6869	0.791	mean	6.93585
13381:45360_CL444Contig1:f	0.585	0.7815	0.8611	0.742533	6.28668	0.8431	0.8232	0.9763	0.8809	27.4046
18518:1594_CL1Contig2:r	0.8772	0.6322	0.7615	0.756967	6.28668	0.6753	0.6826	0.8266	0.7282	4.64932
35208:32698_51349760:r	0.9304	0.6725	0.6015	0.7348	6.28668	0.9093	0.5378	0.6609	0.7027	6.93585
10886:8613_CL3Contig1:f	0.7799	0.6483	0.8656	0.7646	6.28668	0.7858	0.7452	0.866	0.799	7.68223
9245:27152_CL1Contig1:f	0.6559	0.9162	0.6797	0.7506	6.28668	1.0454	1.1098	1.1726	1.1093	24.35
6992:15700_CL1Contig2:r	0.7509	0.6971	0.8807	0.776233	6.28668	0.9228	0.8471	0.7734	0.8478	14.8646
3738:273_CL1Contig1:f	0.8948	0.7375	0.6192	0.7505	6.28668	0.9046	0.8957	0.7281	0.8428	16.7501
18841:3104_CL2Contig1:r	0.7258	0.8233	0.8352	0.794767	6.28668	0.8849	1.0805	0.8703	mean	51.987
2701:6111_CL1Contig1:f	0.4864	0.8764	0.7622	0.708333	6.28668	0.4039	0.4787	0.5464	0.4763	1.23804
TC205890:r	0.7078	0.906	0.6591	0.757633	6.28668	2.5469	1.3275	0.8991	1.5912	14.8646
7114:15214_CL1Contig1:f	0.6599	0.7786	0.8686	0.769033	6.28668	0.9488	0.8164	0.9363	0.9005	32.2839
30996:7845_CL3Contig1:r	0.6205	0.7007	0.9162	0.7458	6.28668	1.166	1.0112	0.6439	mean	51.987
9552:14773_CL4Contig1:f	0.89	0.7195	0.7163	0.775267	6.28668	0.9096	0.9125	0.7886	0.8702	21.4598
11547:5906_CL1Contig1:f	0.8499	0.7856	0.8026	0.8127	6.28668	1.1362	1.0248	0.8053	mean	60.8558
6836:8273_CL1Contig1:f	0.8253	0.77	0.8375	0.810933	6.28668	1.0665	0.9614	0.9175	mean	60.1784
13297:18157_CL1Contig1:r	0.5964	0.9055	0.7287	0.743533	6.28668	1.2563	1.0595	0.9206	1.0788	42.5552
19808:37160_CL1Contig2:f:mismatch:3	0.8815	0.6341	0.7638	0.7598	6.28668	0.5627	0.6687	0.727	0.6528	2.87764
32819:15465_CL1Contig1:f	0.7392	0.6613	0.8943	0.764933	6.28668	0.814	0.6647	0.7869	0.7552	6.2814
17491:7066_CL1Contig1:f	0.856	0.7385	0.8003	0.798267	6.28668	1.0613	0.83	0.9085	0.9333	49.8533
15092:15211_CL1Contig1:f	0.801	0.8441	0.8169	0.820667	6.28668	1.0833	0.77	0.9374	0.9302	49.8533
18779:13472_38009431:f	0.8042	0.8503	0.7918	0.815433	6.28668	0.8597	0.7417	0.8143	0.8052	8.48824
2195:15066_CL20Contig1:r	0.8138	0.7554	0.8478	0.805667	6.28668	1.083	0.9575	1.0582	1.0329	49.8533
17282:3458_CL4Contig1:f	0.9631	0.6387	0.5618	0.7212	6.28668	1.0754	1.0697	0.9452	1.0301	51.987
5140:24344_CL1Contig1:r	0.7792	0.8424	0.8237	0.8151	6.28668	1.05	1.019	0.9939	1.021	51.987
2068:26049_CL1Contig1:f	0.8725	0.7789	0.6966	0.782667	6.28668
18740:1920_CL1Contig1:r	0.9235	0.5467	0.7125	0.727567	6.28668	0.7866	0.7462	0.5607	0.6978	4.93647
2106:12129_CL2Contig1:f	0.786	0.7145	0.8675	0.789333	6.28668	0.9504	1.0425	1.0073	mean	61.1047
5651:3521_CL1Contig1:f	0.6712	0.752	0.8894	0.770867	6.28668	0.5639	0.8106	0.914	0.7628	11.4586
297:21743_CL1Contig1:r	0.576	0.8303	0.8279	0.744733	6.28668	1.5567	1.0289	0.9495	1.1784	29.5812
8550:9577_CL1Contig1:r	0.767	0.7051	0.879	0.7837	6.28668	0.7222	0.7119	0.7983	0.7441	3.6443
2089:45360_59786810:r	0.7369	0.8544	0.8078	0.7997	6.28668	0.9499	0.8722	0.9774	0.9332	45.1647
3226:496_CL1Contig1:r	0.8344	0.8336	0.7574	0.808467	6.28668	1.0608	0.8112	0.9762	mean	54.1536
6437:4796_CL1Contig1:r	0.6201	0.8862	0.7645	0.756933	6.28668	0.8349	0.7665	0.6858	0.7624	6.2814
16738:27499_CL1Contig2:f	0.5134	0.8534	0.8019	0.7229	6.28668	0.7177	0.7124	0.8153	0.7485	4.64932
16043:1200_CL1Contig1:r	0.7434	0.7133	0.8886	0.781767	6.28668	0.6316	0.6359	0.941	mean	8.48824
TC229385:f	0.7457	0.8743	0.7658	0.795267	6.28668
TC203351:f	1.106	0.5167	0.351	0.6579	6.28668	1.9473	0.3774	0.4682	0.931	35.0619
TC204237:r	0.5839	0.9747	0.61	0.722867	6.28668	1.0159	0.8932	0.804	mean	37.4897
10056:8128_CL1Contig2:r	0.7021	0.654	0.9177	0.757933	6.28668	1.0329	0.8174	0.9174	0.9226	45.1647
32788:1107_CL1Contig1:f	0.7421	0.8831	0.7428	0.789333	6.28668
TC202754:f	0.9815	0.6485	0.4713	0.700433	6.28668	6.4852	0.917	0.8972	2.7665	19.2467
6608:19897_CL1Contig1:r	0.5851	0.6375	0.965	0.7292	6.28668	0.8117	1.124	0.9556	mean	56.861
7688:14104_37799700:r	0.8728	0.7619	0.7657	0.800133	6.28668	0.8009	1.0416	0.9224	0.9216	45.1647
3906:17256_CL1Contig2:f	0.6238	0.8611	0.802	0.7623	6.28668	0.4281	0.6966	0.6181	0.5809	2.87764
13016:45360_18958872:r	0.7989	0.6524	0.8644	0.7719	6.28668	0.8903	1.1037	0.8314	0.9418	51.987
1100:10689_15416599:f	0.7858	0.8526	0.8122	0.816867	6.28668	0.8587	0.8448	0.9158	0.8731	16.7501
1061:13707_8274964:f	0.5638	0.8882	0.7688	0.740267	6.28668	0.899	0.7349	0.8075	0.8138	10.5113
2097:30470_CL1Contig1:r	0.9585	0.6684	0.5501	0.725667	6.28668	1.1395	1.1167	0.8764	1.0442	51.987
11918:2053_CL1Contig1:r	0.8477	0.8113	0.8184	0.8258	6.28668	0.8685	0.9012	1.1619	0.9772	59.4995
692:5351_CL1Contig5:f	0.6687	0.6886	0.9234	0.760233	6.28668	0.663	1.2415	1.0769	mean	59.9981
18655:45360_CL335Contig1:f	0.5957	0.855	0.8103	0.753667	6.28668
11814:37496_CL1Contig3:f	0.6892	0.8379	0.8321	0.7864	6.28668	0.7356	0.5695	0.7078	0.671	3.09089
18247:14553_CL1Contig2:r	0.6417	0.9007	0.7476	0.763333	6.28668	0.9744	0.9067	0.9028	0.928	40.2272
18766:7474_CL1Contig1:f	0.8569	0.8106	0.7384	0.801967	6.28668
9419:13084_CL1Contig1:r	0.9469	0.6999	0.4834	0.710067	6.28668
11761:23279_CL1Contig1:f	0.8347	0.8216	0.84	0.8321	6.28668
6321:2664_15034318:f	0.8678	0.7972	0.5887	0.751233	6.28668	1.1429	1.2564	0.9334	1.1109	32.2839
8898:45360_CL119Contig1:f	1.0097	0.5675	0.5603	0.7125	6.28668	0.9525	0.8119	0.8455	mean	21.4598
9116:1625_CL2Contig2:f	0.8377	0.8385	0.8232	0.833133	6.28668	1.0244	1.1151	1.1823	1.1073	27.4046
2067:4082_CL1Contig1:f	1.078	0.4339	0.5355	0.682467	6.28668	1.2217	0.5096	0.4097	0.7137	13.1116
9943:13773_CL1Contig1:r	0.8496	0.6774	0.8226	0.7832	6.28668	1.4373	0.8116	0.7689	mean	60.4412
9221:30498_CL1Contig1:f	0.7341	0.818	0.8546	0.802233	6.28668	0.6676	0.8532	0.7006	0.7405	5.44915
32069:19616_CL1Contig1:r	0.8861	0.7314	0.7593	0.792267	6.28668
2957:6888_CL3Contig1:r	0.8079	0.8213	0.8502	0.826467	6.28668	0.7493	0.9764	0.9955	mean	40.2272
103:2781_CL1Contig1:r	1.1515	1.3032	1.2282	1.22763	8.44017
1899:5319_CL1Contig1:f	0.9744	2.2827	1.5465	1.6012	8.44017	0.9584	0.5522	0.8219	0.7775	14.8646
16569:40273_CL2Contig1:f	1.0946	1.3147	1.5468	1.3187	8.44017	1.5794	0.9597	1.2967	1.2786	14.8646
14832:39945_CL1Contig1:f	1.5629	1.5353	1.0313	1.3765	8.44017	1.0324	1.1297	1.0742	1.0788	32.2839
11031:8047_CL2Contig1:f	1.3506	1.106	1.3485	1.26837	8.44017	1.0556	1.1728	1.0126	1.0803	35.0619
9741:4566_CL2Contig1:f	1.5005	1.0144	1.7771	1.43067	8.44017	1.1151	1.2637	1.134	1.1709	13.1116
13997:28391_CL1Contig1:r	1.2411	1.1402	1.351	1.2441	8.44017	2.4683	1.1046	1.0483	1.5404	14.8646
4388:4731_CL1Contig1:f	2.1848	1.836	0.9101	1.64363	8.44017
9083:7516_CL1Contig1:f	1.5632	1.3838	1.0665	1.33783	8.44017	1.3101	1.3416	0.9966	1.2161	14.8646
33801:32045_59789022:f	4.8137	1.6974	0.8752	2.4621	8.44017	3.0514	2.5568	1.743	2.4504	0.583055
18827:393_CL1Contig1:r	1.6958	1.1804	1.179	1.35173	8.44017	1.4839	1.4017	1.6854	1.5237	1.63796
8726:3461_CL2Contig1:f	1.8799	1.3792	1.048	1.4357	8.44017
8854:2312_CL1Contig1:f	1.4141	1.8641	1.0344	1.43753	8.44017	1.5911	1.1545	1.1504	1.2987	10.5113
4691:25623_CL1Contig1:f	1.2987	1.1727	1.1903	1.22057	8.44017	1.5242	1.5949	1.1546	1.4246	4.64932
18818:24963_CL1Contig1:f	1.2138	1.1527	1.3961	1.2542	8.44017	0.9314	1.169	1.2184	1.1063	35.0619
TC205153:f	1.0207	2.1388	1.4191	1.5262	8.44017	1.7178	2.2489	2.017	1.9946	0.423686
10967:14966_CL1Contig1:f	1.8866	1.1411	1.2193	1.41567	8.44017	1.1103	1.2603	1.0812	1.1506	16.7501
31175:4962_41138267:r	1.0069	1.7512	1.5261	1.42807	8.44017	0.9368	1.3412	1.1357	1.1379	29.5812
15403:4514_CL3Contig1:f	1.0384	1.4072	1.8139	1.41983	8.44017
2709:16030_CL1Contig1:f	1.1527	1.2105	1.4264	1.2632	8.44017	1.5969	1.5825	1.2809	1.4868	2.62375
4807:10645_C0007759o20-3:r	1.3131	1.3822	1.1058	1.26703	8.44017	0.8923	1.2705	0.981	1.0479	51.987
18802:10609_CL1Contig1:f	1.2581	1.1115	1.767	1.37887	8.44017	0.866	1.0169	1.0665	0.9831	60.4412
13462:1138_CL1Contig7:r	1.4588	1.0627	1.4338	1.31843	8.44017	0.8329	1.1742	1.3079	1.105	42.5552
6181:3054_CL1Contig1:r	1.1462	1.2198	1.3794	1.24847	8.44017	1.2187	1.0727	1.2283	1.1732	13.1116
5349:15241_CL2Contig1:f	1.0833	1.5022	1.3368	1.30743	8.44017	0.8032	0.9554	0.9005	0.8864	27.4046
34537:32116_46176849:f	1.3203	1.0781	1.6818	1.36007	8.44017	1.3794	1.3842	1.2459	1.3365	3.33181
TC214564:f	1.1148	3.2822	1.2302	1.87573	8.44017
709:12344_CL1Contig1:f	3.6607	0.9631	1.4715	2.03177	8.44017	1.7839	0.8076	1.4859	1.3591	21.4598
11776:17012_CL1Contig1:f	1.1545	1.2056	1.3671	1.2424	8.44017	1.2803	1.3952	1.2587	1.3114	3.6443
7453:14764_CL1Contig1:f	1.2008	1.8138	1.1504	1.38833	8.44017	1.0266	1.3802	0.9875	1.1314	32.2839
14772:5360_CL1Contig2:f	1.3913	1.1063	1.2992	1.2656	8.44017
17489:4874_CL1Contig2:r	1.0317	1.3967	1.9113	1.44657	8.44017	0.9208	1.1294	1.8321	1.2941	24.35
7278:2809_CL1Contig1:f	1.0719	1.6052	1.3382	1.33843	8.44017	0.9275	1.0897	1.0176	1.0116	58.0958
5144:16138_CL1Contig1:r	1.5541	1.3432	1.0731	1.32347	8.44017	1.715	1.0983	1.1716	1.3283	11.4586
TC226654:f	1.1003	1.2826	1.5361	1.30633	8.44017	1.354	1.8389	1.6646	1.6192	1.63796
12414:1138_CL5Contig1:f	1.0708	1.3217	1.7437	1.37873	8.44017	0.9271	1.5429	1.4055	1.2918	16.7501
12920:6758_CL2Contig1:r	1.0442	1.3831	1.734	1.3871	8.44017	1.1434	1.1754	1.1756	1.1648	9.20969
9396:31785_CL1Contig1:f	1.4068	1.3934	1.0764	1.2922	8.44017	1.5926	1.2758	1.297	1.3885	4.32031
2887:8960_CL1Contig2:f	0.9451	1.7451	1.8453	1.51183	8.44017
12227:17077_CL1Contig1:r	1.2668	1.3706	1.1183	1.2519	8.44017	0.8599	1.2012	1.3573	1.1395	35.0619
14359:1191_CL1Contig1:f	1.6718	1.196	1.1521	1.33997	8.44017	1.6586	1.6165	1.1875	1.4875	3.6443
2680:5966_CL1Contig1:f	1.6518	0.9997	1.5657	1.40573	8.44017	1.2924	1.9093	1.183	1.4616	6.2814
31108:45360_CL218Contig1:f	1.2307	1.4089	1.1321	1.25723	8.44017	1.0408	1.2215	1.0981	1.1201	24.35
TC202138:f	1.5015	1.2326	1.1269	1.287	8.44017	1.36	1.4011	1.3258	1.3623	1.97369
30517:45360_CL162Contig2:r	1.6164	0.9489	2.0605	1.54193	8.44017	0.8857	1.291	1.1996	1.1254	35.0619
4063:3107_CL1Contig2:r	1.2698	1.2822	1.1285	1.22683	8.44017	1.4959	0.897	0.9261	1.1063	45.1647
3544:9412_CL1Contig2:r	1.2237	1.284	1.1434	1.21703	8.44017	1.2255	1.077	1.2111	1.1712	13.1116
9700:8394_CL1Contig1:f:mismatch:3	7.5198	0.8678	1.5877	3.3251	8.44017	7.0109	2.0926	1.7268	3.6101	2.62375
18940:3302_CL1Contig1:r	1.061	1.4824	1.3927	1.31203	8.44017	0.7278	0.8619	0.8972	0.829	13.1116
2253:525_CL1Contig3:r	1.1301	1.3768	1.2346	1.24717	8.44017	1.1507	1.0383	1.0602	1.0831	32.2839
20125:14773_CL2Contig2:f	1.1658	1.1819	1.4242	1.2573	8.44017	1.1128	1.1036	1.0506	1.089	27.4046
31332:17690_CL2Contig1:f	1.1693	1.1666	1.9573	1.43107	8.44017	0.9971	0.8611	1.2868	1.0483	54.1536
34705:4309_11504063:f	1.2572	1.4511	1.1126	1.27363	8.44017	1.0688	1.3065	1.2346	1.2033	11.4586
4382:5423_CL1Contig1:f	2.4243	1.2074	1.1239	1.5852	8.44017
13347:16599_51348886:r	0.9649	1.8983	1.5892	1.48413	8.44017	0.727	1.2104	1.0419	mean	60.7355
11508:3675_CL2Contig1:r	5.3983	1.1426	1.1565	2.5658	8.44017	3.7747	2.4778	1.1684	2.4736	3.33181
8870:20497_CL1Contig1:f	1.098	1.3341	1.3431	1.2584	8.44017	0.976	1.3743	1.3187	1.223	16.7501
9314:7590_CL1Contig1:r	1.0795	1.5579	1.3089	1.31543	8.44017	1.721	1.5592	1.1627	1.481	4.64932
13117:2974_CL1Contig1:r	0.9379	1.7978	1.7868	1.5075	8.44017	0.7689	1.8878	1.2462	1.301	29.5812
11170:25995_CL3Contig1:f	1.1665	1.1812	1.3226	1.22343	8.44017	0.8994	1.39	1.2276	1.1723	27.4046
20171:4111_CL2Contig1:f	1.2077	2.7397	1.1156	1.68767	8.44017
4175:13292_54542344:f	1.0533	1.3033	2.3326	1.56307	8.44017	0.7708	1.6362	1.2838	1.2303	32.2839
2693:28007_CL1Contig1:r	1.2056	1.1825	1.1685	1.18553	8.44017	1.1004	0.8996	1.1264	1.0421	49.8533
6140:87_CL1Contig1:f	1.6441	1.1351	1.2057	1.3283	8.44017	1.0385	1.1989	1.0751	1.1042	27.4046
13408:39785_CL1Contig1:f	1.4708	1.128	1.2229	1.2739	8.44017	1.6468	1.4293	1.1747	1.4169	4.64932
4407:6146_CL1Contig1:f	0.9969	1.6793	1.5297	1.40197	8.44017
1272:6316_CL1Contig1:f	1.3946	1.2299	1.1273	1.2506	8.44017	1.4272	1.1902	1.1381	1.2518	9.20969
1891:6698_CL1Contig1:f	1.2427	1.113	1.5186	1.29143	8.44017	1.2607	1.7798	1.2835	1.4413	4.93647
12125:14270_CL1Contig1:r	1.3438	1.0933	1.3384	1.2585	8.44017	1.0688	1.2237	1.1853	1.1593	14.8646
18558:41438_54542133:r	1.323	1.5249	1.0729	1.30693	8.44017	0.8449	1.1115	0.9906	0.9823	60.1784
9700:8394_CL1Contig1:f:mismatch:7	6.6726	0.8532	1.5954	3.0404	8.44017	6.6055	2.2261	1.757	3.5295	2.43765
7820:23067_CL1Contig1:f	1.2319	1.5711	1.1153	1.3061	8.44017
10299:16200_CL1Contig1:f	1.2042	1.5513	1.1356	1.29703	8.44017	1.3445	1.3842	1.1837	1.3041	4.93647
15096:6439_CL1Contig1:f	1.1749	1.1643	1.4294	1.2562	8.44017
7268:1138_CL1Contig6:r:mismatch:1	1.296	1.1138	1.2906	1.23347	8.44017
8086:2876_CL8Contig1:r	1.321	1.2222	1.1346	1.22593	8.44017	0.9839	1.2457	1.3083	1.1793	19.2467
TC224724:f	1.1406	1.4294	1.203	1.25767	8.44017	1.3561	1.7555	1.4458	1.5191	2.62375
5713:8068_CL1Contig1:f	1.1442	1.3358	1.2039	1.22797	8.44017	0.7114	1.2589	0.9823	0.9842	59.4995
9189:45360_CL95Contig1:f	1.1391	1.2121	1.3299	1.22703	8.44017	1.5972	1.1266	1.1796	1.3011	10.5113
730:2332_CL1Contig3:r	1.5666	1.0454	1.3823	1.33143	8.44017	1.4012	1.517	1.2293	1.3825	3.6443
3024:15794_CL1Contig1:r	1.1868	1.1764	1.1705	1.1779	8.44017	1.1569	1.2075	1.0263	1.1302	21.4598
12730:4757_40801844:r	0.9669	1.6026	1.7639	1.44447	8.44017	0.8789	1.4335	0.9414	1.0846	49.8533
3750:5549_CL1Contig1:f	1.1642	1.1822	1.2203	1.1889	8.44017	0.9745	1.5379	1.1354	1.2159	21.4598
12270:45506_CL1Contig1:r	1.202	1.2102	1.1558	1.18933	8.44017	0.7901	1.0771	1.1906	1.0193	58.9131
10179:30973_CL1Contig1:r	1.411	1.0844	1.3171	1.27083	8.44017	1.0148	1.1126	1.0662	1.0645	37.4897
TC223367:f	1.7899	1.2443	1.0961	1.37677	8.44017	1.2666	1.1184	1.39	1.2583	7.68223
1638:10087_CL4Contig1:r	1.1395	1.2586	1.2225	1.20687	8.44017	0.9773	1.0038	0.8038	mean	47.7293
712:26185_CL1Contig1:f	1.8136	1.4209	1.0083	1.41427	8.44017	1.0761	1.5573	1.0391	1.2242	19.2467
18728:9993_CL1Contig1:f	1.4633	0.9848	1.9391	1.4624	8.44017
11311:22135_CL1Contig1:r:mismatch:7	1.1188	1.5649	1.2178	1.3005	8.44017	0.7089	1.6156	1.2542	1.1929	40.2272
31136:45189_CL1Contig1:f	2.0388	1.4069	0.998	1.48123	8.44017	1.1022	1.3896	0.9412	1.1443	29.5812
17660:25402_CL1Contig1:r	1.0882	1.3205	1.3593	1.256	8.44017	1.6708	1.0205	1.3142	1.3352	11.4586
13143:34909_CL1Contig1:f	1.0497	1.536	1.3635	1.3164	8.44017	1.1444	0.9988	1.1392	1.0941	29.5812
32378:3921_49917144:f	2.0162	1.8929	0.8825	1.5972	8.44017	1.1143	0.7198	0.6326	0.8222	24.35
34844:44376_CL4Contig2:r	1.2259	1.3233	1.127	1.2254	8.44017
7598:5202_CL1Contig1:r	2.4341	1.0082	1.3481	1.5968	8.44017	1.0239	1.0929	1.4341	1.1836	21.4598
35258:45360_CL373Contig1:f	1.1658	1.7132	1.1541	1.34437	8.44017	1.2111	1.0592	1.0349	1.1017	29.5812
18567:16183_CL1Contig1:r	1.5557	1.0906	1.2603	1.3022	8.44017	1.4364	1.4908	1.0179	1.315	10.5113
2194:20144_CL1Contig1:r	1.039	1.5492	1.3882	1.32547	8.44017	1.449	1.2721	1.0966	1.2726	8.48824
16080:35892_CL1Contig1:r	1.1878	1.51	1.1407	1.2795	8.44017
TC223525:f	1.3205	1.3587	1.0867	1.2553	8.44017	1.5295	1.0079	1.0655	1.201	24.35
32318:19932_8325557:f	1.2291	1.6015	1.1053	1.31197	8.44017	1.1091	1.2492	1.0335	1.1306	24.35
8781:3189_37796547:f	1.0227	1.3973	1.6623	1.36077	8.44017	1.419	1.4356	1.2436	1.3661	3.33181
5110:12347_CL1Contig2:r	1.2476	1.2144	1.139	1.20033	8.44017	1.4513	1.4172	1.3581	1.4089	1.63796
11794:18172_CL1Contig1:f	1.1289	1.2025	1.4712	1.26753	8.44017	0.9924	0.7822	0.9596	0.9114	40.2272
2169:927_CL2Contig1:r	1.8787	0.989	1.441	1.43623	8.44017	1.9086	1.9985	1.0796	1.6622	4.93647
9466:16554_CL1Contig1:r	1.1273	1.2053	1.4526	1.26173	8.44017	1.2974	1.0938	1.1674	1.1862	13.1116
598:45360_CL14Contig1:f	3.4336	0.9934	1.3218	1.91627	8.44017	2.2914	1.2023	1.5795	1.6911	4.32031
5959:15767_CL2Contig2:r	1.0069	1.6575	1.4453	1.3699	8.44017	1.1116	1.0922	1.2172	1.1403	16.7501
17340:13095_CL2Contig1:f	1.2193	1.1544	1.1866	1.18677	8.44017	0.9452	1.4549	1.1298	1.1766	27.4046
9968:4469_CL1Contig1:f	1.2763	1.079	1.5466	1.30063	8.44017	1.3187	1.7173	1.5275	1.5212	2.43765
1899:5319_CL1Contig1-B:f	0.9627	2.55	1.4209	1.64453	8.44017	1.0359	0.566	0.9543	0.8521	32.2839
9700:8394_CL1Contig1:f:mismatch:5	10.5771	0.8036	1.575	4.31857	8.44017	6.784	2.0542	1.7437	3.5273	2.62375
16332:32116_CL1Contig1:r	1.1748	1.1519	1.4041	1.2436	8.44017	0.9925	1.0991	1.0982	1.0633	37.4897
6830:43228_CL3Contig1:r	1.0833	1.6608	1.2529	1.33233	8.44017
TC204064:f	2.0307	1.216	1.0925	1.4464	8.44017	2.161	1.1694	1.1432	1.4912	10.5113
3898:11799_CL1Contig1:f	1.3018	1.0723	1.4723	1.28213	8.44017	1.0141	1.1365	1.2568	1.1358	24.35
4738:32656_CL1Contig1:r	0.9558	1.6193	1.7203	1.4318	8.44017	1.0391	1.2057	0.946	1.0636	42.5552
950:7026_CL1Contig1:r	1.163	1.1599	1.4222	1.24837	8.44017
2567:1978_CL1Contig3:r	1.5726	1.1689	1.1473	1.29627	8.44017	0.8817	1.0957	1.01	0.9958	61.1047
31013:2876_CL5Contig1:f	1.1319	1.2168	1.2661	1.20493	8.44017	1.8615	1.3929	1.1865	1.4803	4.93647
18148:1275_CL3Contig1:r	1.1094	1.2506	1.323	1.22767	8.44017	1.2692	1.6063	1.1103	1.3286	8.48824
4056:186_CL1Contig1:r	1.2207	1.1257	1.2951	1.21383	8.44017	1.1949	0.8143	1.1254	1.0449	54.1536
4853:11189_CL1Contig1:f	1.0967	1.3321	1.2815	1.23677	8.44017	0.9815	1.025	1.1269	1.0445	45.1647
12241:10350_CL1Contig1:f	1.1378	1.2036	1.2573	1.19957	8.44017	1.0541	1.419	0.9414	1.1382	32.2839
17063:1529_CL5Contig1:r	0.9466	1.5355	1.9622	1.48143	8.44017	0.9719	1.0997	1.2606	1.1107	32.2839
9642:29079_40800058:f	1.1501	1.1798	1.2775	1.20247	8.44017	1.4564	1.3143	1.0419	1.2709	10.5113
19974:13292_CL1Contig1:r	1.0664	1.2288	2.3628	1.55267	8.44017	1.0386	1.5064	1.2589	1.268	11.4586
12114:6939_CL1Contig1:r	1.3274	1.24	1.1114	1.22627	8.44017	1.2163	1.2772	1.355	1.2828	4.64932
8920:32247_CL1Contig1:r	1.2427	1.2587	1.1218	1.20773	8.44017
4545:6163_CL1Contig3-A:r	1.569	2.0353	0.9304	1.51157	8.44017	1.2808	1.2925	1.0698	1.2144	11.4586
7331:795_CL1Contig6:f	1.0736	1.1959	3.0195	1.763	8.44017	0.8083	2.419	1.5222	1.5832	14.8646
1975:45360_CL61Contig2:r	1.0768	1.3739	1.3164	1.2557	8.44017	0.8314	1.1444	1.0859	1.0206	58.0958
9821:6750_49343772:f	0.9767	1.6561	1.5315	1.3881	8.44017	1.2975	1.6628	1.7004	1.5536	2.43765
2156:17203_CL1Contig2:f	1.1495	1.1947	1.1958	1.18	8.44017	0.9558	1.3804	0.9324	1.0895	45.1647
10192:7954_CL1Contig1:f	1.5094	1.1715	1.1409	1.27393	8.44017
3002:29348_CL1Contig1:f	1.0251	1.8473	1.3268	1.39973	8.44017
7477:10666_CL1Contig1:r	1.0957	1.3446	1.2671	1.2358	8.44017	1.787	0.9361	1.0343	1.2525	27.4046
6174:4569_CL1Contig1:f	1.2491	1.1157	1.2663	1.21037	8.44017	1.1082	1.0498	0.8849	1.0143	58.0958
31129:32045_49416036:f	3.526	1.7843	0.8005	2.03693	8.44017	3.5082	3.3164	1.6777	2.8341	1.16969
30977:14668_CL1Contig8:f:mismatch:10	1.2775	1.2438	1.1149	1.21207	8.44017	0.9136	1.022	0.9904	0.9753	58.9131
17315:3189_54487920:f	1.2616	1.0477	2.0871	1.46547	8.44017
7580:2569_CL1Contig2:r	1.0504	1.3359	1.4886	1.29163	8.44017	0.7876	0.9352	0.9271	mean	27.4046
10220:9656_CL2Contig1:r	1.338	1.4044	1.0621	1.26817	8.44017	0.9208	0.9575	1.0181	0.9655	55.7703
32922:34192_CL1Contig1:r	1.5275	1.1012	1.2198	1.28283	8.44017	1.3747	1.6089	1.0743	1.3526	7.68223
TC225195:f	1.246	2.1987	1.0521	1.49893	8.44017	1.1325	3.1217	1.6062	1.9535	5.44915
3748:11204_CL1Contig1:r	1.1355	1.1889	1.323	1.2158	8.44017	0.8841	0.7151	0.9894	mean	27.4046
2833:5464_CL2Contig1:r	2.2088	1.4824	0.9392	1.54347	8.44017	2.6907	1.445	1.3808	1.8388	3.6443
31394:9762_49344178:f	0.6104	2.8089	4.9334	2.78423	8.44017
9171:2791_CL1Contig1:r	1.1328	1.2369	1.2104	1.19337	8.44017	0.9779	1.4468	1.0781	1.1676	27.4046
18786:45185_CL1Contig1:r	1.0339	1.3392	1.6143	1.32913	8.44017	1.1644	1.4067	1.1927	1.2546	7.68223
1234:1484_CL1Contig2:r	1.189	1.2226	1.1441	1.18523	8.44017	1.8658	1.0751	1.0077	1.3162	19.2467
11320:30555_CL2Contig2:f	1.768	1.0798	1.2295	1.3591	8.44017	1.3762	1.1877	1.1916	1.2518	6.93585
14751:6408_46419310-A:r	1.4741	1.3536	1.0448	1.29083	8.44017	0.9044	1.2207	1.248	1.1244	32.2839
7268:1138_CL1Contig6:r:mismatch:7	1.1953	1.1376	1.246	1.19297	8.44017	0.9746	1.1961	1.0437	1.0715	40.2272
12103:11526_CL1Contig1:f	1.0866	1.2355	1.5674	1.2965	8.44017	1.1917	1.4976	1.4825	1.3906	4.32031
125:21958_CL1Contig1:r	1.3291	1.3224	1.0791	1.24353	8.44017	1.3375	1.3454	1.0127	1.2319	13.1116
6728:10439_CL1Contig1:f	1.2258	1.4255	1.1025	1.25127	8.44017	1.7824	1.9381	1.3317	1.6841	1.97369
10178:14667_CL1Contig1:r	1.2337	1.2923	1.1129	1.21297	8.44017
2708:15666_CL1Contig2-A:f	1.1033	1.3043	1.2541	1.22057	8.44017	1.2308	1.1761	1.1858	1.1976	6.93585
17725:4199_CL2Contig1:f	1.0176	1.3391	1.787	1.38123	8.44017	1.1687	0.9637	1.2818	1.1381	27.4046
273:4874_CL1Contig1:f	0.9839	1.368	2.1303	1.49407	8.44017	0.978	1.3891	2.8972	1.7548	10.5113
1650:16150_CL1Contig1:f	1.939	1.5023	0.9471	1.4628	8.44017
14922:13201_CL4Contig1:f	1.073	1.2847	1.4256	1.2611	8.44017	1.1397	0.7883	1.0363	mean	60.7355
30977:14668_CL1Contig8:f:mismatch:2	1.3026	1.3541	1.0775	1.24473	8.44017	0.9694	1.2044	1.0334	1.0691	40.2272
16933:12078_CL2Contig1:r	1.4634	1.0568	1.3141	1.2781	8.44017	1.2804	0.9498	1.0437	1.0913	37.4897
890:45360_CL37Contig1:r	1.4762	1.2971	1.0612	1.27817	8.44017	1.3932	1.8078	1.3025	1.5012	3.33181
18421:11264_CL1Contig1:f	1.5223	1.1577	1.144	1.27467	8.44017	1.3304	1.0079	1.0386	1.1256	29.5812
TC223281:f	1.2099	1.5423	1.1008	1.28433	8.44017
10475:8399_CL1Contig1:r	1.1713	1.4512	1.1356	1.2527	8.44017	2.067	1.0737	0.8639	1.3349	27.4046
2262:7299_CL1Contig2:r	0.9618	1.4692	1.8552	1.42873	8.44017	0.86	1.1864	1.3894	1.1453	35.0619
8870:20497_CL1Contig1:r	1.025	1.3577	1.5814	1.32137	8.44017	0.7662	1.4285	1.1562	1.117	45.1647
3613:9434_33290175:f	1.041	1.4516	1.3606	1.2844	8.44017	1.4834	1.3651	1.171	1.3398	4.93647
35337:35264_2578655:f	1.1166	1.197	1.4123	1.24197	8.44017	0.8061	1.3588	1.2582	1.141	37.4897
4014:23705_CL1Contig1:f	1.0302	1.3661	1.5107	1.30233	8.44017
2496:574_CL3Contig1:f	1.9203	1.1589	1.119	1.3994	8.44017
8670:4962_CL2Contig1:r	1.0137	1.4786	1.4468	1.31303	8.44017	0.8982	1.0168	0.9565	0.9572	54.1536
19359:18560_CL1Contig1:r	1.3075	1.1521	1.1603	1.20663	8.44017	1.1157	0.853	0.8542	mean	51.987
13302:14040_CL2Contig1:f	0.775	0.7212	0.8821	0.792767	8.44017	0.9491	1.1534	1.0807	1.0611	42.5552
9850:4849_CL1Contig1:f	0.7456	0.5307	0.9154	0.730567	8.44017	0.575	1.0951	1.2802	mean	58.0958
6877:4285_CL1Contig1:r	0.3946	0.9212	0.7427	0.686167	8.44017
3437:45360_CL12Contig1:f	0.695	0.8548	0.8225	0.790767	8.44017	0.9592	0.8677	0.9284	0.9184	37.4897
30318:23329_40442845:r	0.6705	0.7794	0.8869	0.778933	8.44017	0.7648	0.9466	0.878	0.8631	21.4598
17597:18157_CL3Contig1:f	0.6447	0.914	0.7382	0.765633	8.44017	1.0218	1.1433	1.1803	1.1151	24.35
18969:10436_CL1Contig1:r	1.0823	0.4911	0.5086	0.694	8.44017	1.5822	1.4702	0.9155	1.3226	14.8646
31342:12533_CL1Contig2:f	0.8695	0.6701	0.8056	0.781733	8.44017	0.9441	0.7902	0.8642	0.8662	21.4598
10982:40618_CL1Contig2:r	0.709	0.8859	0.7769	0.7906	8.44017	0.4844	0.7742	0.4098	0.5561	3.09089
6431:7108_CL1Contig2:f	0.5086	0.9374	0.726	0.724	8.44017	0.7858	0.6543	0.6649	0.7017	3.33181
5659:32499_CL1Contig1:r	0.776	0.7857	0.8718	0.811167	8.44017	1.1164	0.8584	0.8667	0.9472	54.1536
1340:2442_CL1Contig1:r	0.8126	0.8474	0.8327	0.8309	8.44017
9242:13339_CL1Contig2:r	0.9187	0.7194	0.6822	0.773433	8.44017	0.9867	1.0279	0.9266	0.9804	59.9981
8226:4504_CL1Contig1:r	0.7993	0.8732	0.726	0.7995	8.44017	0.5944	0.6724	0.6552	0.6407	1.8158
5859:43064_CL1Contig1-A:r	0.9392	0.6129	0.7071	0.753067	8.44017	0.852	0.6322	0.9579	0.814	16.7501
8272:6791_CL1Contig1:r	0.8868	0.7618	0.75	0.799533	8.44017	1.291	1.0922	1.0031	1.1288	27.4046
32815:45360_29279472:f	0.8592	0.6783	0.8208	0.7861	8.44017
1198:18417_CL1Contig1:f	0.8933	0.7568	0.7301	0.7934	8.44017	1.5177	0.9337	0.8508	1.1007	49.8533
12538:10783_CL2Contig1:f	0.7509	0.7344	0.8946	0.7933	8.44017
30384:4571_CL1Contig1:r	0.7795	0.6954	0.8881	0.787667	8.44017
1000:8333_CL1Contig1:r	0.9023	0.6973	0.7533	0.7843	8.44017	1.1268	0.9241	0.9573	mean	61.1047
2056:38207_CL1Contig2:r:mismatch:5	0.7477	0.8502	0.8329	0.810267	8.44017	1.1084	0.8351	0.752	mean	40.2272
4761:17988_CL1Contig1:r	0.8701	0.7767	0.7981	0.814967	8.44017	0.9215	0.8636	0.8626	0.8826	21.4598
32410:15806_41134852:f	0.7198	0.9106	0.7207	0.7837	8.44017	0.9201	0.9999	0.8295	0.9165	40.2272
33782:8061_59822061:r	0.5804	0.9669	0.6751	0.7408	8.44017	0.966	0.948	0.6081	mean	27.4046
31931:2420_CL2Contig3:f	0.8097	0.7376	0.8688	0.805367	8.44017	0.5504	0.794	0.9376	0.7607	11.4586
6907:278_CL1Contig2:r	0.7093	0.8483	0.8369	0.798167	8.44017	0.791	0.9124	0.7996	0.8343	11.4586
6483:6571_CL4Contig1:r	0.4705	0.6191	1.0301	0.706567	8.44017
13161:15589_CL1Contig1:r	0.8726	0.8109	0.5672	0.750233	8.44017	0.8771	0.9733	0.8833	mean	35.0619
7921:45360_CL267Contig1:f	0.8764	0.8032	0.6902	0.789933	8.44017	1.3059	1.1183	0.8442	1.0895	45.1647
2099:7252_CL2Contig1:f	0.7819	0.8366	0.849	0.8225	8.44017	0.8572	0.8819	0.8169	0.852	11.4586
8088:12157_CL1Contig2-B:r	0.6826	0.8484	0.8379	0.789633	8.44017	0.8958	0.9758	0.8223	0.898	32.2839
9180:1754_CL1Contig3:f	0.7141	0.8115	0.8702	0.7986	8.44017	1.1564	0.6044	0.7893	mean	29.5812
9787:18794_CL1Contig2:f	0.6007	0.915	0.7575	0.757733	8.44017	0.6374	1.0459	0.9311	0.8715	35.0619
33179:43128_15181031:f	0.9172	0.6576	0.7432	0.772667	8.44017	0.8858	1.1559	0.9401	0.9939	61.1047
12770:4279_CL1Contig1:f	0.8255	0.8601	0.6806	0.788733	8.44017	1.282	0.8624	0.7386	mean	55.7703
1056:8920_CL1Contig1:r	0.6098	0.98	0.6379	0.742567	8.44017
11579:43_CL1Contig3-B:r	0.7684	0.8947	0.7211	0.794733	8.44017	0.9132	0.8898	1.0879	mean	56.861
2056:38207_CL1Contig2:r:mismatch:1	0.6932	0.873	0.8097	0.791967	8.44017	1.242	0.8527	0.6715	mean	49.8533
3436:23852_CL1Contig1:r	0.8642	0.8215	0.6979	0.794533	8.44017	0.9129	1.0981	0.7762	mean	49.8533
586:175_CL3Contig1:f	0.937	0.6336	0.7169	0.7625	8.44017	0.6938	0.6715	0.8749	0.7467	6.93585
32332:18157_CL2Contig1:r	0.5168	0.9279	0.7515	0.732067	8.44017	1.4904	1.1446	0.7816	1.1389	42.5552
19422:20231_CL1Contig1:r	0.7362	0.8367	0.8513	0.808067	8.44017	0.8602	0.9529	0.7992	mean	21.4598
TC201363:f	0.6309	0.693	0.9501	0.758	8.44017	0.6405	0.7193	0.5228	0.6275	2.62375
9250:3506_CL2Contig1:f	0.8428	0.5785	0.8464	0.7559	8.44017	0.915	0.5445	0.8919	0.7838	16.7501
11107:15214_CL2Contig1:r	0.5338	0.8598	0.8299	0.741167	8.44017	0.7002	0.7956	0.8422	0.7793	6.93585
30297:2877_CL1Contig2:f	1.0282	0.5569	0.5841	0.723067	8.44017
34577:45360_CL842Contig1:f	0.6805	0.9097	0.7548	0.781667	8.44017	0.8037	0.7851	1.098	mean	37.4897
34905:45360_40442777:f	0.7027	0.7665	0.9004	0.789867	8.44017	1.2849	0.736	0.9834	1.0014	61.0806
5922:8145_CL2Contig1:r	0.6615	0.789	0.8914	0.780633	8.44017	0.7121	0.6482	0.8477	0.736	5.44915
12412:10990_CL1Contig4:f:mismatch:7	0.8892	0.779	0.7363	0.8015	8.44017	0.6651	0.7891	0.6202	0.6915	3.33181
6002:1000_CL1Contig1:r	0.8671	0.6932	0.8204	0.793567	8.44017
6569:21197_CL1Contig1:r	0.8033	0.7334	0.8771	0.8046	8.44017	0.9016	0.8947	1.0028	0.933	45.1647
15418:9741_CL1Contig1:f	0.7848	0.8468	0.8441	0.825233	8.44017	0.9239	1.0648	1.072	1.0202	55.7703
10510:14581_54512474:f	0.9645	0.7326	0.3285	0.6752	8.44017	1.1747	0.9149	1.043	1.0442	49.8533
19663:34974_CL22Contig1:f	0.7806	0.9021	0.6367	0.773133	8.44017	0.8614	0.8376	1.0277	0.9089	37.4897
18928:5424_CL1Contig1:f	0.614	0.816	0.8756	0.768533	8.44017	0.9567	0.7187	0.8071	0.8275	14.8646
19281:29643_CL1Contig3:f	0.9712	0.6437	0.6461	0.753667	8.44017	1.1124	0.8423	0.8837	0.9461	54.1536
9127:13832_CL1Contig2:f	0.8113	0.8444	0.8472	0.8343	8.44017	1.2735	1.1205	0.9659	1.12	29.5812
15997:20081_CL6Contig1:f	0.9416	0.7166	0.6366	0.764933	8.44017	1.1932	0.7071	0.7551	0.8851	37.4897
2641:11090_CL1Contig1:r	0.8503	0.842	0.7623	0.8182	8.44017	0.8488	0.7911	0.9156	0.8518	14.8646
TC228742:f	0.5735	0.8448	0.8504	0.756233	8.44017
7921:45360_CL267Contig1:r	0.9321	0.7128	0.6851	0.776667	8.44017	1.3918	1.2603	0.784	1.1454	40.2272
899:20277_CL1Contig1:r	0.8918	0.8015	0.5466	0.746633	8.44017	1.9287	0.9604	0.7746	1.2212	42.5552
13802:45360_CL124Contig2:f	0.8533	0.8166	0.8372	0.8357	8.44017	0.9261	0.922	0.9555	0.9345	40.2272
8376:2636_CL1Contig1:r	0.6151	0.9038	0.7827	0.7672	8.44017
18305:14196_CL1Contig1:f	0.8725	0.8115	0.7667	0.8169	8.44017	1.0196	1.1797	1.0897	1.0963	29.5812
TC217509:f	0.4431	0.6816	1.0031	0.709267	8.44017	0.7795	0.8657	1.1199	mean	47.7293
30460:35533_7326271:f	0.5919	0.7082	0.9588	0.752967	8.44017	1.878	0.5098	0.9675	1.1184	61.1047
10262:4609_CL1Contig1:r	0.8095	0.8768	0.7481	0.811467	8.44017
9902:30973_CL2Contig1:f	0.9039	0.7405	0.7526	0.799	8.44017	0.7816	0.7316	0.7621	0.7584	3.33181
7178:21691_CL1Contig2:r	0.7436	0.9109	0.7286	0.794367	8.44017	0.9884	0.683	0.6152	mean	11.4586
7903:785_CL2Contig2:f	0.932	0.7153	0.6927	0.78	8.44017	1.1597	0.8944	1.0265	1.0269	55.7703
1892:2647_CL2Contig1:r	0.564	0.8159	0.883	0.7543	8.44017
16355:4477_CL1Contig1:f	0.6633	0.8911	0.801	0.785133	8.44017
9144:6876_CL1Contig1:f	0.9029	0.7876	0.6417	0.7774	8.44017	0.9889	1.1677	0.7334	0.9633	56.861
2633:3520_CL1Contig1:r	0.7893	0.777	0.8834	0.816567	8.44017
8795:8917_CL2Contig1:f	0.7112	0.4987	0.9775	0.729133	8.44017	0.8661	0.7751	1.0954	0.9122	42.5552
3242:10168_CL1Contig1:r	0.7792	0.8772	0.8063	0.8209	8.44017
TC221661:f	0.8125	0.8713	0.7974	0.827067	8.44017	0.6721	0.9677	0.8488	0.8295	19.2467
13585:3029_51350979:r	0.7684	0.8597	0.8377	0.821933	8.44017	0.9284	1.0322	1.2225	1.061	45.1647
969:11862_CL1Contig1:r	0.82	0.8765	0.7236	0.8067	8.44017	1.8506	1.0735	0.8651	1.2631	29.5812
TC222604:f	0.5357	0.9336	0.765	0.744767	8.44017	1.0573	0.6625	1.014	mean	45.1647
4933:45360_CL11Contig1:r	0.8419	0.6302	0.862	0.778033	8.44017	0.689	0.8186	0.8861	0.7979	10.5113
7430:11515_CL1Contig1:f	0.8985	0.7664	0.7587	0.807867	8.44017
16581:23720_CL2Contig1:f	0.749	0.8725	0.8237	0.815067	8.44017
11123:2248_CL2Contig1:f	0.7747	0.9126	0.6657	0.784333	8.44017	1.2241	0.8857	0.646	0.9186	47.7293
34756:7360_CL1Contig1:r	0.99	0.4621	0.7097	0.7206	8.44017
19650:5644_CL2Contig1:r	0.7735	0.7424	0.9009	0.8056	8.44017	0.8002	0.8836	0.8579	0.8472	11.4586
17939:27072_CL2Contig2:f	0.567	0.8051	0.8996	0.757233	8.44017	1.0098	0.6715	0.8241	0.8351	21.4598
3452:4633_CL1Contig1:r	0.3663	0.9299	0.7883	0.694833	8.44017	0.5045	0.9344	0.6071	0.682	6.93585
9944:11019_CL1Contig1:r	0.7288	0.8195	0.878	0.808767	8.44017	1.3946	0.9287	1.0198	1.1144	37.4897
11599:45983_CL1Contig2:f	0.2154	0.8087	0.9246	0.649567	8.44017	0.5663	0.6173	0.6617	0.6151	1.8158
14805:1530_CL1Contig1:r	0.9662	0.7032	0.6128	0.760733	8.44017	1.0921	0.7567	0.8008	mean	35.0619
6143:9780_CL1Contig1:r	0.6063	0.8374	0.8698	0.771167	8.44017	0.675	0.6716	0.8894	mean	6.93585
3706:9425_CL1Contig2:r	0.9264	0.6719	0.7525	0.7836	8.44017	0.9555	0.9045	1.0444	0.9681	58.0958
10493:5256_CL1Contig1:r	0.8485	0.7705	0.8535	0.824167	8.44017
10283:3740_CL2Contig1:f	0.774	0.6793	0.9132	0.788833	8.44017	0.9632	0.8132	0.9111	0.8958	29.5812
6510:16229_CL1Contig1:f	0.8575	0.8471	0.6999	0.8015	8.44017	0.9382	0.7098	0.6268	mean	9.20969
14749:2390_CL1Contig1:f	0.8606	0.8442	0.6912	0.798667	8.44017
6708:8258_CL1Contig2:r	0.8301	0.682	0.8737	0.795267	8.44017	0.9972	1.3095	1.4966	1.2678	13.1116
19908:15806_CL1Contig1:f	0.6932	0.9774	0.6001	0.7569	8.44017	1.0239	0.9905	0.8958	mean	58.0958
12058:38019_CL1Contig2:r	1.0603	0.6592	0.3644	0.694633	8.44017	0.9952	0.703	0.8008	0.833	19.2467
15690:27301_CL2Contig1:f	0.8002	0.8497	0.8531	0.834333	8.44017
31792:44931_CL3Contig1:r	0.3264	0.8978	0.8312	0.685133	8.44017
9440:16296_CL1Contig1:f	0.87	0.8257	0.7983	0.831333	8.44017	0.8922	1.162	0.8201	0.9581	55.7703
5952:8630_CL1Contig1:f	0.5919	0.8542	0.858	0.768033	8.44017	0.8523	0.8674	0.8759	mean	11.4586
5478:3352_CL1Contig1:r	0.7784	0.8494	0.855	0.8276	8.44017
TC204695:f	0.6246	0.672	0.9835	0.760033	8.44017	0.7785	0.6499	0.824	0.7508	6.2814
15418:9741_CL1Contig1:r	0.736	0.806	0.8897	0.810567	8.44017	0.8106	1.1535	1.0378	mean	61.1047
15652:4393_CL1Contig1:f	0.8591	0.849	0.7048	0.8043	8.44017	0.9027	0.6155	0.7091	mean	7.68223
33759:33693_CL2Contig1:r	0.7631	0.9064	0.7546	0.808033	8.44017	1.0212	0.6773	0.7384	mean	16.7501
[truncated: 4,350 more rows]
