# Supplementary material for: Transcription analysis of the porcine alveolar macrophage response to porcine circovirus type 2
Source: BMC Genomics. 2013 May 27;14:353. doi: 10.1186/1471-2164-14-353 (PMC3680065; doi:10.1186/1471-2164-14-353)
Supplement: Additional file 2: Table S2 — DE transcripts (n=267) after PCV2 infection at 24 hours post-infection (q-value<5%, FC≥2.0 or ≤0.5). Fold changes represent the difference in expression levels in infected and mock-infected control. [file 1471-2164-14-353-S2.xls]

## Sheet: 24hpi
Supplemental Table 2. The list of differentially expressed genes (n=267) between the control and 24 hours post-infection group (q-value<5%; fold times≥2.0).
FC: Fold-change, gene expression level following infection compared to the mock infected control.
Oligo ID	q-value, %	FC	Best match gene ID	Gene Symbol	Gene description
6746:45900_CL4Contig1:f	0.947036	2.38223	ENSG00000060971	ACAA1	acetyl-Coenzyme A acyltransferase 1
7644:45900_CL6Contig1:r	1.08975	0.4342	ENSG00000167315	ACAA2	acetyl-Coenzyme A acyltransferase 2
7815:37222_CL16Contig1:f	0	3.1635	ENSG00000183549	ACSM5	acyl-CoA synthetase medium-chain family member 5
18845:45360_CL1Contig17:f	0.947036	2.15467	ENSG00000107796	ACTA2	actin, alpha 2, smooth muscle, aorta
18845:45360_CL1Contig17:f:mismatch:1	0.947036	2.01517	ENSG00000107796	ACTA2	Sus scrofa actin alpha 2 (ACTA2) mRNA, complete cds
12921:977_CL2Contig1:f	0	2.0296	ENSG00000026652	AGPAT4	1-acylglycerol-3-phosphate O-acyltransferase 4 (lysophosphatidic acid acyltransferase, delta)
32952:977_CL5Contig1:f	0	2.34333	ENSG00000026652	AGPAT4	1-acylglycerol-3-phosphate O-acyltransferase 4 (lysophosphatidic acid acyltransferase, delta)
13306:26637_CL1Contig1:f	0.947036	2.40853	ENSG00000018510	AGPS	alkylglycerone phosphate synthase
13443:42538_CL2Contig1:r	0	2.12103	ENSG00000112297	AIM1	absent in melanoma 1
16419:1203_CL3Contig1:f	0	3.7104	ENSG00000162433	AK3L1	adenylate kinase 3-like 1
3681:30973_CL3Contig1:f	1.08975	0.4028	ENSG00000111275	ALDH2	aldehyde dehydrogenase 2 family (mitochondrial)
18696:5850_CL1Contig2:r	0	3.08227	ENSG00000109107	ALDOC	aldolase C, fructose-bisphosphate
9841:5994_CL1Contig1:f	0	10.429	ENSG00000116337	AMPD2	adenosine monophosphate deaminase 2 (isoform L)
10600:5871_CL1Contig1:r	0	4.26833	ENSG00000136250	AOAH	acyloxyacyl hydrolase (neutrophil)
13103:6935_CL1Contig1:f	0	18.8274	ENSG00000118520	ARG1	arginase, liver
10796:23930_CL1Contig1:r	0.40948	2.1609	ENSG00000111348	ARHGDIB	Rho GDP dissociation inhibitor (GDI) beta
TC222585:f	1.08975	0.342433	ENSG00000113369	ARRDC3	Sus scrofa arrestin domain containing 3 (ARRDC3), mRNA
11951:23796_CL1Contig1:r	0.816782	0.4559	ENSG00000164291	ARSK	arylsulfatase family, member K
3481:5892_CL1Contig1:f	0	2.71453	ENSG00000143153	ATP1B1	ATPase, Na+/K+ transporting, beta 1 polypeptide
12831:243_CL1Contig2:f	0	2.6942	ENSG00000147416	ATP6V1B2	ATPase, H+ transporting, lysosomal 56/58kDa, V1 subunit B2
TC206440:f	1.62188	2.10017	ENSG00000144655	AXUD1/CSRNP1	Sus scrofa cysteine-serine-rich nuclear protein 1, mRNA
3338:14098_CL1Contig1:f	0	3.8178	ENSG00000123685	BATF3	basic leucine zipper transcription factor, ATF-like 3
6835:4615_12008291:r	0.947036	2.16027	ENSG00000134107	BHLHE40	basic helix-loop-helix family, member e40
17248:10317_CL1Contig1:r	0	3.68533	ENSG00000176171	BNIP3	BCL2/adenovirus E1B 19kDa interacting protein 3
14394:16345_29283509:f	0.947036	2.26313	ENSG00000174808	BTC	betacellulin
10852:3860_CL1Contig1:r	0.40948	0.343533	ENSG00000111678	C12orf57	chromosome 12 open reading frame 57
4584:18153_CL1Contig1:f	0.816782	0.489433	ENSG00000131943	C19orf12	chromosome 19 open reading frame 12
10455:5565_11503836:f	0	2.80887	ENSG00000106392	C1GALT1	core 1 synthase, glycoprotein-N-acetylgalactosamine 3-beta-galactosyltransferase, 1
13354:32_CL11Contig1:r	0.816782	0.4066	ENSG00000185015	CA13	carbonic anhydrase XIII
7744:7692_CL1Contig1:f	0	2.4912	ENSG00000153048	CARHSP1	calcium regulated heat stable protein 1, 24kDa
17935:3301_CL4Contig1:r	0.40948	0.326033	ENSG00000159231	CBR3	carbonyl reductase 3
7770_CL4Contig1	4.93647	3.852	ENSG00000161573	CCL16	chemokine (C-C motif) ligand 16
5075:7770_CL1Contig1:r	0	23.13	ENSG00000108691	CCL2/MCP1	chemokine (C-C motif) ligand 2
19552:117_CL3Contig2:f	0	7.5829	ENSG00000205021	CCL3L3/MIP1	chemokine (C-C motif) ligand 3-like 3
16011:7770_CL2Contig1:r	0	8.02073	ENSG00000108700	CCL8	chemokine (C-C motif) ligand 8
19009:1825_51327818:f	0.40948	0.373933	ENSG00000205089	CCNI2	cyclin I family, member 2
12478:21898_CL1Contig1:r	0	3.6014	ENSG00000170458	CD14	CD14 molecule
5757:23222_CL1Contig1:r	0.947036	2.35273	ENSG00000185275	CD24	Sus scrofa signal transducer CD24, mRNA
4981:44070_CL2Contig2:f	0.947036	2.35007	ENSG00000186074	CD300LF	CD300 molecule-like family member f
11833:16274_CL1Contig2:r	0	3.93617	ENSG00000019582	CD74	CD74 molecule, major histocompatibility complex, class II invariant chain
11833:16274_CL1Contig2:r:mismatch:1	0	3.96617	ENSG00000019582	CD74	CD74 molecule, major histocompatibility complex, class II invariant chain
11833:16274_CL1Contig2:r:mismatch:10	0	3.4941	ENSG00000019582	CD74	CD74 molecule, major histocompatibility complex, class II invariant chain
11833:16274_CL1Contig2:r:mismatch:2	0	4.3462	ENSG00000019582	CD74	CD74 molecule, major histocompatibility complex, class II invariant chain
11833:16274_CL1Contig2:r:mismatch:3	0	4.1129	ENSG00000019582	CD74	CD74 molecule, major histocompatibility complex, class II invariant chain
11833:16274_CL1Contig2:r:mismatch:5	0	3.8684	ENSG00000019582	CD74	CD74 molecule, major histocompatibility complex, class II invariant chain
11833:16274_CL1Contig2:r:mismatch:7	0	3.27827	ENSG00000019582	CD74	CD74 molecule, major histocompatibility complex, class II invariant chain
3726:12291_CL1Contig1:r	0	7.616	ENSG00000158825	CDA	cytidine deaminase
30140:45360_51307481:f	0.947036	3.7166	ENSG00000100490	CDKL1	cyclin-dependent kinase-like 1 (CDC2-related kinase)
33620:45360_CL17Contig1:r	0.40948	0.357167	ENSG00000197766	CFD	complement factor D (adipsin)
32433:1243_CL1Contig1:f	0	3.88507	ENSG00000166165	CKB	creatine kinase, brain
4694:1243_CL2Contig1:f	0.40948	3.26383	ENSG00000104879	CKM	creatine kinase, muscle
4694:1243_CL2Contig1:r	0	3.22747	ENSG00000104879	CKM	creatine kinase, muscle
15590:45360_CL182Contig1:r	1.62188	2.83467	ENSG00000110852	CLEC2B	C-type lectin domain family 2, member B
12163:3506_CL5Contig1:r	1.44319	2.28677	ENSG00000130176	CNN1	calponin 1, basic, smooth muscle
20153:3506_CL4Contig1:r	4.12458	2.06193	ENSG00000064666	CNN2	calponin 2
5407:783_CL1Contig1:r	1.08975	0.495333	ENSG00000005243	COPZ2	coatomer protein complex, subunit zeta 2
7966:1963_CL1Contig1:r	0.540687	2.64537	ENSG00000102879	CORO1A	coronin, actin binding protein, 1A
7966:1963_CL1Contig1:r:mismatch:1	0.540687	2.61223	ENSG00000102879	CORO1A	coronin, actin binding protein, 1A
7966:1963_CL1Contig1:r:mismatch:2	0	2.51597	ENSG00000102879	CORO1A	coronin, actin binding protein, 1A
7966:1963_CL1Contig1:r:mismatch:3	0.540687	2.4998	ENSG00000102879	CORO1A	Sus scrofa coronin-1A, mRNA
7966:1963_CL1Contig1:r:mismatch:5	0	2.46747	ENSG00000102879	CORO1A	coronin, actin binding protein, 1A
7966:1963_CL1Contig1:r:mismatch:7	0.540687	2.03643	ENSG00000102879	CORO1A	coronin, actin binding protein, 1A
30617:8662_CL1Contig2:r	0.816782	0.2791	ENSG00000101439	CST3	cystatin C
9044:8897_CL2Contig2:f	3.05887	2.1181	ENSG00000109861	CTSC	cathepsin C
9747:2503_CL2Contig3:f	1.08975	0.496733	ENSG00000163131	CTSS	cathepsin S
20822_CL1Contig1	4.93647	7.68533	ENSG00000169245	CXCL10	chemokine (C-X-C motif) ligand 10
11471:10930_CL1Contig3:f	0	4.4897	ENSG00000081041	CXCL2	chemokine (C-X-C motif) ligand 2
11503:10930_CL1Contig2:f	0	4.28207	ENSG00000081041	CXCL2	chemokine (C-X-C motif) ligand 2
11470:10930_CL1Contig1:f	0	4.60437	ENSG00000163734	CXCL3	chemokine (C-X-C motif) ligand 3
20103:10930_CL4Contig1:f	0	32.2826	ENSG00000163735	CXCL5	chemokine (C-X-C motif) ligand 5
22231_CL1Contig1	7.06293	2.16543	ENSG00000138755	CXCL9	chemokine (C-X-C motif) ligand 9
8102:12202_CL1Contig4:r	0	18.6752	ENSG00000160870	CYP3A7	cytochrome P450, family 3, subfamily A, polypeptide 7
6835:4615_CL1Contig1-B:r	1.78098	2.06247	ENSG00000173077	DEC1/BHLHE40	Sus scrofa basic helix-loop-helix family, member e40 (BHLHE40), mRNA
31797:45360_CL5Contig3:r	0.40948	0.405667	ENSG00000175084	DES	desmin
569:10373_CL2Contig1:f	2.38822	2.28023	ENSG00000104093	DMXL2	Dmx-like 2
7085:2024_CL3Contig1:f	0	2.28697	ENSG00000206226	DOA	Sus scrofa MHC class II antigen (DQA) mRNA, complete cds
32209:10014_CL2Contig1:r	2.38822	17.8455	ENSG00000204273	DOB	Sus scrofa MHC class II antigen (DQB) mRNA, complete cds
33905:2024_CL1Contig2:f	0.40948	2.06473	ENSG00000196735	DQA1	Sus scrofa MHC class II antigen (DQA1) mRNA, complete cds
33905:2024_CL1Contig2:f:mismatch:1	0.947036	2.0067	ENSG00000196735	DQA1	Sus scrofa MHC class II antigen (DQA1) mRNA, complete cds
33905:2024_CL1Contig2:f:mismatch:2	0.540687	2.1047	ENSG00000196735	DQA1	Sus scrofa MHC class II antigen (DQA1) mRNA, complete cds
33905:2024_CL1Contig2:f:mismatch:3	0.947036	2.04767	ENSG00000196735	DQA1	Sus scrofa MHC class II antigen (DQA1) mRNA, complete cds
7269:2024_CL1Contig3:f	0.947036	2.06667	ENSG00000196735	DQA1	Sus scrofa MHC class II antigen (DQA1) mRNA, complete cds
13198:10014_CL1Contig13:r	1.62188	2.47177	ENSG00000206237	DQB1	Sus scrofa MHC class II antigen (DQB1) mRNA, complete cds
33251:10014_CL1Contig17:f	0.40948	2.46527	ENSG00000206302	DQB1	Sus scrofa MHC class II antigen (DQB1) mRNA, complete cds
33766:10014_CL1Contig9:f	0	3.2425	ENSG00000206237	DQB1	Sus scrofa MHC class II antigen (DQB1) mRNA, complete cds
33766:10014_CL1Contig9:f:mismatch:1	0	3.22027	ENSG00000206302	DQB1	Sus scrofa MHC class II antigen (DQB1) mRNA, complete cds
33766:10014_CL1Contig9:f:mismatch:10	0.540687	2.18547	ENSG00000206302	DQB1	Sus scrofa MHC class II antigen (DQB1) mRNA, complete cds
33766:10014_CL1Contig9:f:mismatch:2	0.540687	2.86457	ENSG00000206302	DQB1	Sus scrofa MHC class II antigen (DQB1) mRNA, complete cds
33766:10014_CL1Contig9:f:mismatch:3	0.540687	2.64667	ENSG00000206302	DQB1	Sus scrofa MHC class II antigen (DQB1) mRNA, complete cds
33766:10014_CL1Contig9:f:mismatch:5	0.40948	3.1432	ENSG00000206302	DQB1	Sus scrofa MHC class II antigen (DQB1) mRNA, complete cds
33766:10014_CL1Contig9:f:mismatch:7	0.540687	2.6569	ENSG00000206302	DQB1	Sus scrofa MHC class II antigen (DQB1) mRNA, complete cds
34410:2024_CL2Contig1:f	0	7.86903	ENSG00000204287	DRA	Sus scrofa MHC class II antigen (DRA) mRNA, complete cds
34410:2024_CL2Contig1:f:mismatch:1	0	6.18733	ENSG00000204287	DRA	Sus scrofa MHC class II antigen (DRA) mRNA, complete cds
34410:2024_CL2Contig1:f:mismatch:10	0	6.51267	ENSG00000204287	DRA	Sus scrofa MHC class II antigen (DRA) mRNA, complete cds
34410:2024_CL2Contig1:f:mismatch:2	0	5.7293	ENSG00000204287	DRA	Sus scrofa MHC class II antigen (DRA) mRNA, complete cds
34410:2024_CL2Contig1:f:mismatch:3	0	7.09537	ENSG00000204287	DRA	Sus scrofa MHC class II antigen (DRA) mRNA, complete cds
34410:2024_CL2Contig1:f:mismatch:5	0	7.47523	ENSG00000204287	DRA	Sus scrofa MHC class II antigen (DRA) mRNA, complete cds
34410:2024_CL2Contig1:f:mismatch:7	0	6.12913	ENSG00000204287	DRA	Sus scrofa MHC class II antigen (DRA) mRNA, complete cds
33912:10014_CL1Contig6:r	0.947036	4.29297	ENSG00000196126	DRB1	Sus scrofa MHC class II antigen (DRB1) mRNA, complete cds
34908:10014_CL1Contig10:f	0.947036	3.785	ENSG00000196126	DRB1	Sus scrofa MHC class II antigen (DRB1) mRNA, complete cds
7270:10014_CL1Contig7:r	1.44319	5.8286	ENSG00000196126	DRB1	Sus scrofa MHC class II antigen (DRB1) mRNA, complete cds
18491:4290_CL1Contig1:f	1.44319	2.38717	ENSG00000140254	DUOXA1	dual oxidase maturation factor 1
TC221656:f	0	3.55563	ENSG00000138166	DUSP5	Sus scrofa dual specificity phosphatase 5 (DUSP5), mRNA
11094:1523_CL1Contig4-B:r	0.540687	2.00557	ENSG00000139318	DUSP6	Sus scrofa dual specificity phosphatase 6 (DUSP6), mRNA
9752:17010_CL1Contig1:r	0.540687	2.0125	ENSG00000143369	ECM1	extracellular matrix protein 1
14624:3698_CL1Contig3:f	0.816782	0.478733	ENSG00000156508	EEF1A1	eukaryotic translation elongation factor 1 alpha 1
14624:3698_CL1Contig3:f:mismatch:1	0.816782	0.383667	ENSG00000156508	EEF1A1	Sus scrofa eukaryotic translation elongation factor 1 alpha 1 (EEF1A1), mRNA
14624:3698_CL1Contig3:f:mismatch:2	0.40948	0.4837	ENSG00000156508	EEF1A1	Sus scrofa eukaryotic translation elongation factor 1 alpha 1 (EEF1A1), mRNA
5639:9235_CL2Contig2:f	0.816782	0.4804	ENSG00000114942	EEF1B2	eukaryotic translation elongation factor 1 beta 2
2832:2857_CL2Contig1:f	0.40948	2.66767	ENSG00000135373	EHF	ets homologous factor
10788:2355_CL2Contig1:f	0.816782	0.494	ENSG00000134531	EMP1	epithelial membrane protein 1
13831:21836_29283767:r	1.62188	0.381933	ENSG00000174837	EMR1	egf-like module containing, mucin-like, hormone receptor-like 1
15088:21836_54522215:f	1.08975	0.3317	ENSG00000186629	EMR4P	egf-like module containing, mucin-like, hormone receptor-like 4 pseudogene
3547:6630_49324298:f	0	2.2374	ENSG00000074800	ENO1	enolase 1, (alpha)
8237:2947_33293430:f	0	2.4307	ENSG00000198018	ENTPD7	ectonucleoside triphosphate diphosphohydrolase 7
1646:21096_CL1Contig1:r	0	8.26427	ENSG00000119888	EPCAM	epithelial cell adhesion molecule
31146:315_40441765:r	0	2.39233	ENSG00000134899	ERCC5	excision repair cross-complementing rodent repair deficiency, complementation group 5
782:7379_CL1Contig1:f	0.540687	2.84997	ENSG00000197930	ERO1L	ERO1-like (S. cerevisiae)
372:32891_CL2Contig1:f	0	3.57613	ENSG00000157557	ETS2	v-ets erythroblastosis virus E26 oncogene homolog 2 (avian)
9932:11329_CL1Contig1:r	0	3.9525	ENSG00000117525	F3	coagulation factor III (thromboplastin, tissue factor)
2729:2607_CL2Contig1:r	4.12458	2.71483	ENSG00000170323	FABP4	fatty acid binding protein 4, adipocyte
6555:15073_CL3Contig1:f	0	2.1881	ENSG00000151327	FAM177A1	family with sequence similarity 177, member A1
10498:42543_CL3Contig1:f	1.44319	0.480333	ENSG00000108950	FAM20A	family with sequence similarity 20, member A
33105:1342_11501438:f	0.816782	0.380267	ENSG00000112773	FAM46A	family with sequence similarity 46, member A
9778:5621_CL2Contig2:f	1.62188	2.35093	ENSG00000150337	FCGR1A	Fc fragment of IgG, high affinity Ia, receptor (CD64)
20012:5621_CL3Contig1:f	0.540687	3.469	ENSG00000072694	FCGR2B	Fc fragment of IgG, low affinity IIb, receptor (CD32)
5913:728_CL1Contig1:r	1.44319	2.194	ENSG00000117308	GALE	UDP-galactose-4-epimerase
12729:770_CL1Contig1:f	0.947036	2.35577	ENSG00000187210	GCNT1	glucosaminyl (N-acetyl) transferase 1, core 2 (beta-1,6-N-acetylglucosaminyltransferase)
12729:770_CL1Contig1:r	1.44319	2.0767	ENSG00000187210	GCNT1	glucosaminyl (N-acetyl) transferase 1, core 2 (beta-1,6-N-acetylglucosaminyltransferase)
5004:4640_46174088:r	0	2.7348	ENSG00000153982	GDPD1	glycerophosphodiester phosphodiesterase domain containing 1
15386:4456_CL1Contig1:r	0	2.7564	ENSG00000198814	GK	glycerol kinase
12522:18_CL1Contig1:r	0.947036	2.1448	ENSG00000135052	GOLM1	golgi membrane protein 1
10509:13346_CL1Contig2:f	1.08975	0.468467	ENSG00000136235	GPNMB	glycoprotein (transmembrane) nmb
11116:17377_CL1Contig1:f	0.947036	2.18043	ENSG00000139572	GPR84	G protein-coupled receptor 84
6943:8233_CL1Contig1:f	0.40948	0.396	ENSG00000197582	GPX1	glutathione peroxidase 1
35015:32045_CL5Contig1:f	4.12458	2.40053	ENSG00000168765	GSTM4	glutathione S-transferase mu 4
17211:4299_CL1Contig1:f	0.540687	2.609	ENSG00000061918	GUCY1B3	guanylate cyclase 1, soluble, beta 3 [
10278:34974_CL15Contig1:r	0	2.4662	ENSG00000101336	HCK	hemopoietic cell kinase
10316:28749_CL1Contig1:f	0	5.16097	ENSG00000135245	HIG2	hypoxia-inducible protein 2
15117:1489_CL5Contig1:r	1.78098	2.01417	ENSG00000160883	HK3	hexokinase 3 (white cell)
19012:1489_CL2Contig1:f	0	4.50867	ENSG00000160883	HK3	hexokinase 3 (white cell)
20143:19915_CL1Contig1:f	0	4.01653	ENSG00000090339	ICAM1	intercellular adhesion molecule 1
7253:14635_CL1Contig1:r	0.40948	5.4648	ENSG00000137331	IER3	immediate early response 3
15540_CL1Contig1	4.93647	0.492333	ENSG00000111537	IFNG	IFN-gamma
2976:6447_CL1Contig1:r	0.947036	2.58227	ENSG00000150782	IL18	interleukin 18
1722:5552_CL1Contig1:r	0	21.3087	ENSG00000115008	IL1A	interleukin 1, alpha
NM_214029.1	0	11.6661	ENSG00000115008	IL1A	interleukin 1, alpha (IL1A), mRNA
1723:13238_CL1Contig1:f	0	18.6887	ENSG00000125538	IL1B	interleukin 1, beta
18962:33750_CL1Contig1:f	0.947036	3.18917	ENSG00000110944	IL23A	interleukin 23, alpha subunit p19
33052_CL1Contig1	4.93647	2.258	ENSG00000136244	IL6	Interleukin-6
11476:10930_CL3Contig1:r	1.44319	4.85933	ENSG00000169429	IL8	interleukin 8
1900:5319_CL2Contig1:r	0	3.72103	ENSG00000102786	INTS6	integrator complex subunit 6
1900:5319_CL2Contig1-B:r	0.540687	3.07427	ENSG00000102786	INTS6	integrator complex subunit 6
3627:10624_CL1Contig1:r	0	2.5642	ENSG00000187608	ISG15	ISG15 ubiquitin-like modifier
19013:11986_CL1Contig1:f	0.540687	2.1196	ENSG00000105655	ISYNA1	inositol-3-phosphate synthase 1
30912:45360_CL494Contig1:r	1.44319	0.433867	ENSG00000011201	KAL1	Kallmann syndrome 1 sequence
1987:6658_CL1Contig1:f	0	3.55183	ENSG00000165572	KBTBD6	kelch repeat and BTB (POZ) domain containing 6
10545:9456_CL2Contig3:r	0.947036	3.20253	ENSG00000091136	LAMB1	laminin, beta 1
30583:4810_CL1Contig1:r	0.816782	0.419333	ENSG00000100097	LGALS1	lectin, galactoside-binding, soluble, 1
34825:2877_CL4Contig1:f	0	2.06033	ENSG00000198024	LOC100155661	Sus scrofa envelope glycoprotein-like (LOC100155661), mRNA
30443:2877_59773015:r	0.40948	2.75333	ENSMUSG00000071305	LOC100737717	Sus scrofa hypothetical protein LOC100737717, mRNA
33541:24250_CL1Contig1:f	0.816782	0.4479	ENSG00000185389	LOC100737981	Sus scrofa hypothetical LOC100737981
9240:21836_CL3Contig1:r	0	2.743	ENSG00000117114	LPHN2	latrophilin 2
12232:33181_CL1Contig1:f	0	2.52807	ENSG00000105355	M6PRBP1	mannose-6-phosphate receptor binding protein 1
3871:3171_CL3Contig1:r	0	2.02687	ENSG00000169032	MAP2K1	mitogen-activated protein kinase kinase 1
3715:6720_CL1Contig1:r	0.947036	2.05653	ENSG00000099964	MIF	macrophage migration inhibitory factor (glycosylation-inhibiting factor)
2259:45360_CL26Contig2:r	0.540687	6.18277	ENSG00000100985	MMP9	matrix metallopeptidase 9 (gelatinase B, 92kDa gelatinase, 92kDa type IV collagenase)
5687:11415_41143653:f	0	2.97883	ENSG00000158747	NBL1	neuroblastoma, suppression of tumorigenicity 1
10724:16352_CL1Contig1:f	0	2.61667	ENSG00000100365	NCF4	neutrophil cytosolic factor 4, 40kDa
19790:8735_CL1Contig1:r	0.540687	2.10077	ENSG00000204386	NEU1	sialidase 1 (lysosomal sialidase)
139:2865_CL2Contig1:r	0	4.0191	ENSG00000153406	NMRAL1	NmrA-like family domain containing 1
4953:10465_CL1Contig1:r	0	2.0118	ENSG00000125458	NT5C	5', 3'-nucleotidase, cytosolic
14302:10278_CL2Contig1:f	0	3.24857	ENSG00000198682	PAPSS2	3'-phosphoadenosine 5'-phosphosulfate synthase 2
5417:18652_CL1Contig1:f	0	2.6828	ENSG00000141179	PCTP	phosphatidylcholine transfer protein
13985:3434_45846183:f	0.540687	2.66233	ENSG00000152256	PDK1	pyruvate dehydrogenase kinase, isozyme 1
345:4425_CL1Contig1:r	0	2.46417	ENSG00000160209	PDXK	pyridoxal (pyridoxine, vitamin B6) kinase
11473:26685_CL1Contig1:f	0	4.15253	ENSG00000163737	PF4	platelet factor 4
17086:7313_CL1Contig1:r	0.540687	2.32393	ENSG00000102144	PGK1	phosphoglycerate kinase 1
12043:27178_CL2Contig1:r	0.40948	2.61867	ENSG00000161031	PGLYRP2	peptidoglycan recognition protein 2
11711:3264_CL2Contig1:f	1.78098	2.20693	ENSG00000169299	PGM2	phosphoglucomutase 2
3238:3264_37793288:f	0.540687	2.58603	ENSG00000169299	PGM2	phosphoglucomutase 2
32706:3264_CL1Contig1:f	0.540687	3.32653	ENSG00000169299	PGM2	phosphoglucomutase 2
8950:14211_CL2Contig2:f	1.78098	2.11483	ENSG00000073921	PICALM	phosphatidylinositol binding clathrin assembly protein
400:24392_CL1Contig1:r	0.816782	0.3897	ENSG00000185808	PIGP	phosphatidylinositol glycan anchor biosynthesis, class P
16036:10630_26016454:f	4.12458	2.1883	ENSG00000085514	PILRA	paired immunoglobin-like type 2 receptor alpha
33749:3299_49326383:f	0.40948	2.00827	ENSG00000067225	PKM2	pyruvate kinase, muscle
817:3299_CL1Contig1:r	0.540687	2.02863	ENSG00000067225	PKM2	pyruvate kinase, muscle
9187:3455_CL2Contig1:r	0.816782	0.4864	ENSG00000176485	PLA2G16	phospholipase A2, group XVI
7231:11664_CL1Contig2:f	1.08975	0.361633	ENSG00000146070	PLA2G7	phospholipase A2, group VII (platelet-activating factor acetylhydrolase, plasma)
4143:1539_CL1Contig1:r	0	2.1834	ENSG00000011422	PLAUR	plasminogen activator, urokinase receptor
14968:9820_CL2Contig1:f	0	2.47137	ENSG00000115956	PLEK	pleckstrin
11778:6299_CL1Contig1:r	0.947036	8.45433	ENSG00000162407	PPAP2B	phosphatidic acid phosphatase type 2B
11474:10930_CL2Contig1:f	0.947036	2.75137	ENSG00000163736	PPBP	pro-platelet basic protein (chemokine (C-X-C motif) ligand 7)
3635:13625_CL1Contig1:r	0	3.40123	ENSG00000117592	PRDX6	peroxiredoxin 6
33734:45360_CL172Contig1:r	0	2.45123	ENSG00000100033	PRODH	proline dehydrogenase (oxidase) 1
13292:3293_CL2Contig1:f	0	2.07443	ENSG00000131467	PSME3	proteasome (prosome, macropain) activator subunit 3 (PA28 gamma; Ki)
30532:4727_CL4Contig1:f	0	5.7498	ENSG00000073756	PTGS2	prostaglandin-endoperoxide synthase 2 (prostaglandin G/H synthase and cyclooxygenase)
3317:4727_CL2Contig1:r	0	3.52307	ENSG00000073756	PTGS2	prostaglandin-endoperoxide synthase 2 (prostaglandin G/H synthase and cyclooxygenase)
554:45360_CL257Contig1:r	0.947036	2.04163	ENSG00000206527	PTPLB	protein tyrosine phosphatase-like (proline instead of catalytic arginine), member b
2880:14088_CL2Contig1:r	0.947036	2.14337	ENSG00000110536	PTPMT1	protein tyrosine phosphatase, mitochondrial 1
31824:6168_CL1Contig2:r	0.40948	0.381467	ENSG00000145592	RPL37	ribosomal protein L37
11718:2119_CL1Contig1:f	0.40948	0.438467	ENSG00000185078	RPL9P9	ribosomal protein L9 pseudogene 9
11718:2119_CL1Contig1:r	0.40948	0.429	ENSG00000185078	RPL9P9	ribosomal protein L9 pseudogene 9
3813:7247_CL1Contig2:f	0.816782	0.4737	ENSG00000145425	RPS3A	ribosomal protein S3A
3813:7247_CL1Contig2:f:mismatch:1	0.816782	0.471267	ENSG00000145425	RPS3A	Sus scrofa ribosomal protein S3A (RPS3A), mRNA
9659:11373_CL1Contig2:f	0.40948	0.312633	ENSG00000160678	S100A1	S100 calcium binding protein A1
9817:11373_CL2Contig1:f	0	10.9773	ENSG00000163221	S100A12	S100 calcium binding protein A12
9663:10691_37985407:f	0.816782	0.3181	ENSG00000196154	S100A4	S100 calcium binding protein A4
9816:28594_CL1Contig1:r	0	12.9638	ENSG00000143546	S100A8	S100 calcium binding protein A8
9818:11373_CL3Contig1:f	0	20.0013	ENSG00000163220	S100A9	S100 calcium binding protein A9
8998:17741_29284951:r	0.540687	14.5923	ENSG00000173432	SAA1	serum amyloid A1
31907:17741_CL1Contig1:f	0.40948	6.8154	ENSG00000148965	SAA4	serum amyloid A4, constitutive
8999:17741_CL4Contig1:r	0	7.59677	ENSG00000148965	SAA4	serum amyloid A4, constitutive
10049:2631_CL1Contig3:r	1.78098	0.4899	ENSG00000130066	SAT1	spermidine/spermine N1-acetyltransferase 1
8253:36278_CL1Contig1:f	0.540687	2.45887	ENSG00000099194	SCD	stearoyl-CoA desaturase (delta-9-desaturase)
3671:7081_CL1Contig1:r	0	7.57777	ENSG00000135094	SDS	serine dehydratase
15210:752_CL14Contig1:r	0	50.6184	ENSG00000170542	SERPINB9	serpin peptidase inhibitor, clade B (ovalbumin), member 9
32624:11758_41136330:f	0.816782	0.441867	ENSG00000160999	SH2B2	H2B adaptor protein 2, mRNA
5671:5474_CL1Contig1:r	0	2.5581	ENSG00000018280	SLC11A1	solute carrier family 11 (proton-coupled divalent metal ion transporters), member 1
34103:4415_CL4Contig1:f	0	3.39657	ENSG00000141526	SLC16A3	solute carrier family 16, member 3 (monocarboxylic acid transporter 4)
30533:2135_14658068:r	0.816782	0.492567	ENSG00000075415	SLC25A3	solute carrier family 25 (mitochondrial carrier; phosphate carrier), member 3
31741:5691_CL6Contig1:f	0	15.3724	ENSG00000142583	SLC2A5	solute carrier family 2 (facilitated glucose/fructose transporter), member 5
TC199669:f	0	11.6741	ENSG00000142583	SLC2A5	Sus scrofa solute carrier family 2, facilitated glucose transporter member 5-like,mRNA
13775:5129_CL3Contig1:f	0	3.31983	ENSG00000157103	SLC6A1	solute carrier family 6 (neurotransmitter transporter, GABA), member 1
12990:595_CL1Contig1:f	1.62188	0.483067	ENSG00000172594	SMPDL3A	sphingomyelin phosphodiesterase, acid-like 3A
TC213464:f	0	3.32197	ENSG00000120833	SOCS2	suppressor of cytokine signaling 2,mRNA
786:4484_CL1Contig1:f	0.816782	0.442867	ENSG00000090487	SPG21	spastic paraplegia 21 (autosomal recessive, Mast syndrome)
11659:21399_CL1Contig1:f	2.38822	2.65897	ENSG00000118785	SPP1	secreted phosphoprotein 1
11659:21399_CL1Contig1:f:mismatch:1	4.12458	3.35503	ENSG00000118785	SPP1	Sus scrofa secreted phosphoprotein 1 (SPP1) mRNA, complete cds
11659:21399_CL1Contig1:f:mismatch:10	4.12458	2.77867	ENSG00000118785	SPP1	Sus scrofa secreted phosphoprotein 1 (SPP1) mRNA, complete cds
30873:1739_49342486:r	0.816782	0.454933	ENSG00000120948	TARDBP	TAR DNA binding protein
15190:12573_CL2Contig1:f	0	2.00437	ENSG00000105967	TFEC	transcription factor EC
32269:30101_CL1Contig2:f	0	2.7898	ENSG00000163235	TGFA	transforming growth factor, alpha
13414_15033015	4.12458	2.75797	ENSG00000174125	TLR1/CD281	toll-like receptor 1
829_CL4Contig1	2.38822	0.231467	ENSG00000101916	TLR8/CD288	toll-like receptor 8
829_15033863	4.12458	2.4726	ENSG00000173366	TLR9/CD289	toll-like receptor 9
29:9932_49917198:f	0	2.8793	ENSG00000145107	TM4SF19	transmembrane 4 L six family member 19
5577:19215_CL3Contig1:f	1.08975	0.4888	ENSG00000179724	TMEM185B	Sus scrofa transmembrane protein 185B, mRNA
18717:24257_CL1Contig1:r	0	7.71783	ENSG00000167105	TMEM92	transmembrane protein 92
5977:12455_CL1Contig1:r	0	6.53553	ENSG00000123610	TNFAIP6	tumor necrosis factor, alpha-induced protein 6
32818:8076_CL1Contig1:f	0	2.26323	ENSG00000173530	TNFRSF10D	tumor necrosis factor receptor superfamily, member 10d, decoy with truncated death domain
7302:6623_CL1Contig1:r	0.40948	5.12783	ENSG00000204490	TNFα	tumor necrosis factor alpha
3270:1823_CL2Contig1:r	0	2.3159	ENSG00000169905	TOR1AIP2	Torsin A interacting protein 2
20063:4427_CL1Contig1:f	0	2.99913	ENSG00000111669	TPI1	triosephosphate isomerase 1
31490:8936_29275523:r	0.816782	0.406933	ENSG00000118094	TREH	trehalase (brush-border membrane glycoprotein)
15766:9483_9020224:f	0.947036	2.13973	ENSG00000152503	TRIM36	tripartite motif-containing 36
3933:629_CL1Contig2:f	2.38822	0.486667	ENSG00000150991	UBC	ubiquitin C
14266:9091_CL1Contig2:f	0	30.93	ENSG00000183696	UPP1	uridine phosphorylase 1
9928:4044_CL1Contig1:f	1.08975	0.428367	ENSG00000162692	VCAM1	vascular cell adhesion molecule 1
2392:45360_CL5Contig6:f	0.816782	0.4855	ENSG00000026025	VIM	vimentin
2392:45360_CL5Contig6:f:mismatch:1	0.40948	0.492133	ENSG00000026025	VIM	Sus scrofa domestica vimentin, mRNA
7893:45360_CL43Contig1:f	0.816782	0.494133	ENSG00000167397	VKORC1	vitamin K epoxide reductase complex, subunit 1
31693:8032_51308440:r	2.38822	2.1307	ENSG00000140527	WDR93	WD repeat domain 93
5718:653_CL1Contig1:r	1.08975	0.487367	ENSG00000115596	WNT6	wingless-type MMTV integration site family, member 6
10111:32297_CL1Contig1:f	1.08975	0.484433	ENSG00000124343	XG	Xg blood group
32827:45360_29285295:r	0	5.02327	ENSG00000175048	ZDHHC14	zinc finger, DHHC-type containing 14
10189:12629_CL1Contig1:f:mismatch:2	0.816782	0.497867
10860:16607_CL1Contig1:r:mismatch:1	0	2.0103
10860:16607_CL1Contig1:r:mismatch:10	0.540687	2.4585
10860:16607_CL1Contig1:r:mismatch:3	0	2.1647
10860:16607_CL1Contig1:r:mismatch:5	0	2.31757
10860:16607_CL1Contig1:r:mismatch:7	0	2.4024
35351:567_CL1Contig1:f	0.40948	15.182	ENSMUSG00000069202
TC203038:f	0	2.6203
TC206044:f	0.540687	2.2772
TC219038:f	4.12458	3.8737
TC223834:f	0.40948	2.24923
