# Supplementary material for: Transcription analysis of the porcine alveolar macrophage response to porcine circovirus type 2
Source: BMC Genomics. 2013 May 27;14:353. doi: 10.1186/1471-2164-14-353 (PMC3680065; doi:10.1186/1471-2164-14-353)
Supplement: Additional file 3: Table S3 — DE transcripts (n=175) after PCV2 infection at 48 hours post-infection, (q-value<5%, FC≥2.0 or ≤0.5). Fold changes represent the difference in expression levels in infected and mock-infected control. [file 1471-2164-14-353-S3.xls]

## Sheet: 48hpi
Supplemental Table 3. The list of differentially expressed genes (n=175) between the control and 48 hours post-infection group.(q-value<5%; fold times≥2.0)
FC: Fold-change, gene expression level following infection compared to the mock infected control.
Oligo ID	q-value, %	mean	Best match gene ID	Gene Symbol	Gene description
6746:45900_CL4Contig1:f	1.16969	3.4026	ENSG00000060971	ACAA1	acetyl-Coenzyme A acyltransferase 1
8526:3608_CL1Contig1:f	0	2.03227	ENSG00000158669	AGPAT6	1-acylglycerol-3-phosphate O-acyltransferase 6 (lysophosphatidic acid acyltransferase, zeta)
12366:36493_40421096:r	1.07717	2.0868	ENSG00000175309	AGXT2L2	Sus scrofa alanine-glyoxylate aminotransferase 2-like 2 (AGXT2L2), mRNA
13443:42538_CL2Contig1:r	0.423686	2.8298	ENSG00000112297	AIM1	absent in melanoma 1
18696:5850_CL1Contig2:r	3.33181	2.1833	ENSG00000109107	ALDOC	aldolase C, fructose-bisphosphate
9841:5994_CL1Contig1:f	1.16969	3.58107	ENSG00000116337	AMPD2	adenosine monophosphate deaminase 2 (isoform L)
10600:5871_CL1Contig1:r	0	2.79143	ENSG00000136250	AOAH	acyloxyacyl hydrolase (neutrophil)
12840:255_CL1Contig1:f	0	3.1635	ENSG00000165272	AQP3	aquaporin 3 (Gill blood group)
13103:6935_CL1Contig1:f	0.583055	9.98267	ENSG00000118520	ARG1	arginase, liver
12831:243_CL1Contig2:f	0.583055	2.32003	ENSG00000147416	ATP6V1B2	ATPase, H+ transporting, lysosomal 56/58kDa, V1 subunit B2
7806:45360_CL570Contig1:f	0	2.5992	ENSG00000103429	BFAR	bifunctional apoptosis regulator
17248:10317_CL1Contig1:r	2.87764	2.6069	ENSG00000176171	BNIP3	BCL2/adenovirus E1B 19kDa interacting protein 3
10852:3860_CL1Contig1:r	1.07717	0.472233	ENSG00000111678	C12orf57	chromosome 12 open reading frame 57
4584:18153_CL1Contig1:f	1.07717	0.394867	ENSG00000131943	C19orf12	chromosome 19 open reading frame 12
10455:5565_11503836:f	0	2.1738	ENSG00000106392	C1GALT1	core 1 synthase, glycoprotein-N-acetylgalactosamine 3-beta-galactosyltransferase, 1
9758:24019_CL1Contig1:r	0	2.36487	ENSG00000118292	C1orf54	chromosome 1 open reading frame 54
16395:10291_CL1Contig1:f	1.63796	2.02773	ENSG00000165233	C9orf89	chromosome 9 open reading frame 89
13354:32_CL11Contig1:r	0.714078	0.4001	ENSG00000185015	CA13	carbonic anhydrase XIII
7744:7692_CL1Contig1:f	0	3.67153	ENSG00000153048	CARHSP1	calcium regulated heat stable protein 1, 24kDa
7770_CL4Contig1	4.93647	3.24113	ENSG00000161573	CCL16	chemokine (C-C motif) ligand 16
7770_CL1Contig1	4.93647	5.581	ENSG00000108691	CCL2/MCP1	chemokine (C-C motif) ligand 2
19552:117_CL3Contig2:f	1.63796	2.4643	ENSG00000205021	CCL3L3/MIP1	chemokine (C-C motif) ligand 3-like 3
5041:117_CL4Contig1:r	2.43765	2.25103	ENSG00000161570	CCL5	chemokine (C-C motif) ligand 5
16011:7770_CL2Contig1:r	0	3.17153	ENSG00000108700	CCL8	chemokine (C-C motif) ligand 8
12478:21898_CL1Contig1:r	0	3.87387	ENSG00000170458	CD14	CD14 molecule
5757:23222_CL1Contig1:r	0.423686	2.06393	ENSG00000185275	CD24	Sus scrofa signal transducer CD24, mRNA
11833:16274_CL1Contig2:r	0.583055	3.43317	ENSG00000019582	CD74	CD74 molecule, major histocompatibility complex, class II invariant chain
11833:16274_CL1Contig2:r:mismatch:2	1.63796	3.66357	ENSG00000019582	CD74	CD74 molecule, major histocompatibility complex, class II invariant chain
11833:16274_CL1Contig2:r:mismatch:7	1.63796	2.2947	ENSG00000019582	CD74	CD74 molecule, major histocompatibility complex, class II invariant chain
18993:21836_CL1Contig1:f	1.63796	2.17353	ENSG00000123146	CD97	CD97 molecule
3726:12291_CL1Contig1:r	0	6.49423	ENSG00000158825	CDA	cytidine deaminase
30140:45360_51307481:f	1.16969	2.75177	ENSG00000100490	CDKL1	cyclin-dependent kinase-like 1 (CDC2-related kinase)
9874:4206_CL4Contig1:r	0.714078	0.2024	ENSG00000134216	CHIA	chitinase, acidic
32433:1243_CL1Contig1:f	1.07717	2.18067	ENSG00000166165	CKB	creatine kinase, brain
31684:13879_CL1Contig1:f	1.63796	2.0195	ENSG00000140365	COMMD4	COMM domain containing 4
20822_CL1Contig1	4.93647	2.5819	ENSG00000169245	CXCL10	chemokine (C-X-C motif) ligand 10
11471:10930_CL1Contig3:f	0	5.7737	ENSG00000081041	CXCL2	chemokine (C-X-C motif) ligand 2
11503:10930_CL1Contig2:f	0	4.73827	ENSG00000081041	CXCL2	chemokine (C-X-C motif) ligand 2
11470:10930_CL1Contig1:f	0.583055	3.8436	ENSG00000163734	CXCL3	chemokine (C-X-C motif) ligand 3
20103:10930_CL4Contig1:f	0	12.9624	ENSG00000163735	CXCL5	chemokine (C-X-C motif) ligand 5
22231_CL1Contig1	4.93647	2.16543	ENSG00000138755	CXCL9	chemokine (C-X-C motif) ligand 9
8102:12202_CL1Contig4:r	0	7.02083	ENSG00000160870	CYP3A7	cytochrome P450, family 3, subfamily A, polypeptide 7
846:10346_CL1Contig1:r	1.16969	2.51777	ENSG00000157379	DHRS1	dehydrogenase/reductase (SDR family) member 1
32209:10014_CL2Contig1:r	1.63796	3.77773	ENSG00000204273	DOB	Sus scrofa MHC class II antigen (DOB) mRNA, complete cds
33766:10014_CL1Contig9:f	2.62375	2.1482	ENSG00000206237	DQB1	Sus scrofa MHC class II antigen (DQB1) mRNA, complete cds
34410:2024_CL2Contig1:f	1.07717	3.68723	ENSG00000204287	DRA	Sus scrofa MHC class II antigen (DRA) mRNA, complete cds
34908:10014_CL1Contig10:f	1.16969	2.29037	ENSG00000196126	DRB1	Sus scrofa MHC class II antigen (DRB1) mRNA, complete cds
33912:10014_CL1Contig6:r	1.97369	2.64457	ENSG00000196126	DRB1	Sus scrofa MHC class II antigen (DRB1) mRNA, complete cds
7270:10014_CL1Contig7:r	2.87764	2.16807	ENSG00000196126	DRB1	Sus scrofa MHC class II antigen (DRB1) mRNA, complete cds
9752:17010_CL1Contig1:r	0	2.8934	ENSG00000143369	ECM1	extracellular matrix protein 1
14464:40929_CL2Contig1:r	1.63796	2.42413	ENSG00000132205	EMILIN2	elastin microfibril interfacer 2
1646:21096_CL1Contig1:r	1.07717	4.44993	ENSG00000119888	EPCAM	epithelial cell adhesion molecule
3432:12105_CL1Contig2:r	0	2.92147	ENSG00000143819	EPHX1	epoxide hydrolase 1, microsomal (xenobiotic)
782:7379_CL1Contig1:f	1.52121	2.27643	ENSG00000197930	ERO1L	ERO1-like (S. cerevisiae)
372:32891_CL2Contig1:f	0	2.3532	ENSG00000157557	ETS2	v-ets erythroblastosis virus E26 oncogene homolog 2 (avian)
5813:2607_CL1Contig1:r	3.09089	2.55663	ENSG00000121769	FABP3	fatty acid binding protein 3, muscle and heart (mammary-derived growth inhibitor)
6555:15073_CL3Contig1:f	1.97369	2.1078	ENSG00000151327	FAM177A1	family with sequence similarity 177, member A1
12706:13951_CL1Contig1:f	1.8158	0.445467	ENSG00000079459	FDFT1	farnesyl-diphosphate farnesyltransferase 1
35149:37604_CL1Contig1:f	2.62375	0.489667	ENSRNOG00000005347	FJX1	Sus scrofa four jointed box 1, mRNA
1930:34974_CL41Contig1:r	0	2.48683	ENSG00000102755	FLT1	fms-related tyrosine kinase 1 (vascular endothelial growth factor/vascular permeability factor receptor)
707:4250_CL1Contig1:f	3.09089	3.46013	ENSG00000170345	FOS	v-fos FBJ murine osteosarcoma viral oncogene homolog
6040:5644_CL3Contig1:f	1.43623	2.50527	ENSG00000115271	GCA	grancalcin, EF-hand calcium binding protein
12729:770_CL1Contig1:f	0	2.68417	ENSG00000187210	GCNT1	glucosaminyl (N-acetyl) transferase 1, core 2 (beta-1,6-N-acetylglucosaminyltransferase)
12729:770_CL1Contig1:r	0	2.7206	ENSG00000187210	GCNT1	glucosaminyl (N-acetyl) transferase 1, core 2 (beta-1,6-N-acetylglucosaminyltransferase)
5004:4640_46174088:r	0	3.50633	ENSG00000153982	GDPD1	glycerophosphodiester phosphodiesterase domain containing 1
1057:11317_CL2Contig1:r	0.423686	2.26337	ENSG00000186469	GNG2	guanine nucleotide binding protein (G protein), gamma 2
10509:13346_CL1Contig2:f	2.43765	0.3873	ENSG00000136235	GPNMB	glycoprotein (transmembrane) nmb
30820:32045_34160672:f	0	2.7292	ENSG00000134184	GSTM1	glutathione S-transferase mu 1
33801:32045_59789022:f	0.583055	2.4504	ENSG00000134184	GSTM1	glutathione S-transferase mu 1
9839:32045_CL2Contig1:r	1.16969	2.43943	ENSG00000134202	GSTM3	glutathione S-transferase mu 3 (brain)
9840:32045_15035089:f	0	2.74073	ENSG00000168765	GSTM4	glutathione S-transferase mu 4
35015:32045_CL5Contig1:f	0.583055	2.99163	ENSG00000168765	GSTM4	glutathione S-transferase mu 4
33036:32045_CL3Contig1:r	1.63796	2.21613	ENSG00000168765	GSTM4	glutathione S-transferase mu 4
31129:32045_49416036:f	1.16969	2.8341	ENSG00000134201	GSTM5	glutathione S-transferase mu 5
3967:6943_CL1Contig1:r	1.97369	2.08877	ENSG00000182782	HCAR2/GPR109A	hydroxycarboxylic acid receptor 2
10316:28749_CL1Contig1:f	0.423686	4.7621	ENSG00000135245	HIG2	hypoxia-inducible protein 2
19012:1489_CL2Contig1:f	0	3.38593	ENSG00000160883	HK3	hexokinase 3 (white cell)
8995:32597_CL1Contig1:r	0.714078	0.498467	ENSG00000110756	HPS5	Hermansky-Pudlak syndrome 5
12551:11917_CL1Contig1:r	1.8158	0.4538	ENSG00000196305	IARS	isoleucyl-tRNA synthetase
20143:19915_CL1Contig1:f	1.07717	3.19987	ENSG00000090339	ICAM1	intercellular adhesion molecule 1
12116:19915_CL2Contig1:r	0	4.04893	ENSG00000076662	ICAM3	intercellular adhesion molecule 3
31432:7000_CL2Contig1:r	2.87764	0.4634	ENSG00000067064	IDI1	isopentenyl-diphosphate delta isomerase 1
2486:7000_CL1Contig2:f	3.6443	0.467767	ENSG00000067064	IDI1	isopentenyl-diphosphate delta isomerase 1
7253:14635_CL1Contig1:r	1.63796	2.20963	ENSG00000137331	IER3	immediate early response 3
15540_CL1Contig1	4.93647	3.18467	ENSG00000111537	IFNG	IFN-gamma
2976:6447_CL1Contig1:r	0.947036	5.83717	ENSG00000150782	IL18	interleukin 18
1722:5552_CL1Contig1:r	0	8.47133	ENSG00000115008	IL1A	interleukin 1, alpha
NM_214029.1	0	7.06487	ENSG00000115008	IL1A	interleukin 1, alpha (IL1A), mRNA
1723:13238_CL1Contig1:f	0	10.3271	ENSG00000125538	IL1B	interleukin 1, beta
18962:33750_CL1Contig1:f	0	5.38913	ENSG00000110944	IL23A	interleukin 23, alpha subunit p19
13837:6174_CL1Contig1:r	1.07717	2.06033	ENSG00000147168	IL2RG	interleukin 2 receptor, gamma (severe combined immunodeficiency)
11476:10930_CL3Contig1:r	0	5.02937	ENSG00000169429	IL8	interleukin 8
32289:3898_CL1Contig2:f	1.16969	2.25573	ENSG00000163464	IL8RA	interleukin 8 receptor, alpha
33150:3898_CL1Contig1:f	0	3.40933	ENSG00000180871	IL8RB	interleukin 8 receptor, beta
3627:10624_CL1Contig1:r	0	2.50953	ENSG00000187608	ISG15	ISG15 ubiquitin-like modifier
5177_CL5Contig1	4.93647	2.20223	ENSG00000172183	ISG20	Interferon-stimulated gene 20 kDa protein
30912:45360_CL494Contig1:r	4.64932	0.460367	ENSG00000011201	KAL1	Kallmann syndrome 1 sequence
1987:6658_CL1Contig1:f	1.16969	2.75127	ENSG00000165572	KBTBD6	kelch repeat and BTB (POZ) domain containing 6
9240:21836_CL3Contig1:r	0	3.2013	ENSG00000117114	LPHN2	latrophilin 2
33602:16943_CL1Contig1:f	0	2.3512	ENSG00000185432	METTL7A	methyltransferase like 7A
2259:45360_CL26Contig2:r	0	3.1727	ENSG00000100985	MMP9	matrix metallopeptidase 9 (gelatinase B, 92kDa gelatinase, 92kDa type IV collagenase)
9861:11234_CL1Contig1:f	1.07717	2.83593	ENSG00000155363	MOV10	Mov10, Moloney leukemia virus 10, homolog (mouse)
9757:25030_8328215:f	2.43765	2.10807	ENSG00000159208	MRPS21;C1orf51	mitochondrial ribosomal protein S21
2625:16729_CL1Contig1:f	0.714078	0.2887	ENSG00000136997	MYC	v-myc myelocytomatosis viral oncogene homolog (avian)
11508:3675_CL2Contig1:r	3.33181	2.47363	ENSG00000138744	NAAA	N-acylethanolamine acid amidase
19790:8735_CL1Contig1:r	0	2.2238	ENSG00000204386	NEU1	sialidase 1 (lysosomal sialidase)
3432:12105_CL1Contig2:f	1.97369	2.4144	ENSG00000143819	NFKBIZ	nuclear factor of kappa light polypeptide gene enhancer in B-cells inhibitor, zeta
1659:5625_49916839:r	3.09089	2.08453	ENSG00000144802	NFKBIZ	nuclear factor of kappa light polypeptide gene enhancer in B-cells inhibitor, zeta
16394:4086_11501414:f	0.423686	2.79767	ENSG00000131669	NINJ1	ninjurin 1
139:2865_CL2Contig1:r	0	3.19667	ENSG00000153406	NMRAL1	NmrA-like family domain containing 1
3268:13988_CL1Contig1:r	0	2.27837	ENSG00000135838	NPL	N-acetylneuraminate pyruvate lyase (dihydrodipicolinate synthase)
3670:12224_CL1Contig1:f	0	2.66437	ENSG00000151176	P76	mannose-6-phosphate protein p76
345:4425_CL1Contig1:r	1.16969	2.23733	ENSG00000160209	PDXK	pyridoxal (pyridoxine, vitamin B6) kinase
11473:26685_CL1Contig1:f	1.63796	3.80313	ENSG00000163737	PF4	platelet factor 4
17086:7313_CL1Contig1:r	1.63796	2.31353	ENSG00000102144	PGK1	phosphoglycerate kinase 1
34357:27178_CL1Contig1:r	0	3.59507	ENSG00000161031	PGLYRP2	peptidoglycan recognition protein 2
12043:27178_CL2Contig1:r	1.16969	2.32353	ENSG00000161031	PGLYRP2	peptidoglycan recognition protein 2
16036:10630_26016454:f	1.63796	2.65823	ENSG00000085514	PILRA	paired immunoglobin-like type 2 receptor alpha
8059:10630_CL1Contig2:f	4.64932	2.09647	ENSG00000085514	PILRA	paired immunoglobin-like type 2 receptor alpha
7231:11664_CL1Contig2:f	3.6443	0.4776	ENSG00000146070	PLA2G7	phospholipase A2, group VII (platelet-activating factor acetylhydrolase, plasma)
18568:5754_CL1Contig3:r	4.93647	2.28843	ENSG00000100979	PLTP	phospholipid transfer protein
10303:12165_8325684:f	1.97369	2.04443	ENSG00000005421	PON1	paraoxonase 1
11474:10930_CL2Contig1:f	1.97369	3.56737	ENSG00000163736	PPBP	pro-platelet basic protein (chemokine (C-X-C motif) ligand 7)
3635:13625_CL1Contig1:r	1.63796	2.04157	ENSG00000117592	PRDX6	peroxiredoxin 6
33734:45360_CL172Contig1:r	0	2.0881	ENSG00000100033	PRODH	proline dehydrogenase (oxidase) 1
861:370_CL2Contig2:r	0	2.52487	ENSG00000100911	PSME2	proteasome (prosome, macropain) activator subunit 2 (PA28 beta)
30532:4727_CL4Contig1:f	0	5.40557	ENSG00000073756	PTGS2	prostaglandin-endoperoxide synthase 2 (prostaglandin G/H synthase and cyclooxygenase)
554:45360_CL257Contig1:r	2.62375	2.3211	ENSG00000206527	PTPLB
3382:854_5823136:f	4.32031	0.466367	ENSG00000090104	RGS1	regulator of G-protein signaling 1
2701:6111_CL1Contig1:f	1.23804	0.476333	ENSG00000179041	RRS1	RRS1 ribosome biogenesis regulator homolog (S. cerevisiae)
9659:11373_CL1Contig2:f	0.714078	0.402333	ENSG00000160678	S100A1	S100 calcium binding protein A1
9817:11373_CL2Contig1:f	0	5.1299	ENSG00000163221	S100A12	S100 calcium binding protein A12
9816:28594_CL1Contig1:r	0	6.82897	ENSG00000143546	S100A8	S100 calcium binding protein A8
9818:11373_CL3Contig1:f	0	9.70983	ENSG00000163220	S100A9	S100 calcium binding protein A9
8254:41254_CL1Contig2:r	4.64932	2.13797	ENSG00000119916	SCDOS	stearoyl-CoA desaturase opposite strand
3671:7081_CL1Contig1:r	0	9.13753	ENSG00000135094	SDS	serine dehydratase
5671:5474_CL1Contig1:r	0	2.11233	ENSG00000018280	SLC11A1	solute carrier family 11 (proton-coupled divalent metal ion transporters), member 1
31741:5691_CL6Contig1:f	0	9.00327	ENSG00000142583	SLC2A5	solute carrier family 2 (facilitated glucose/fructose transporter), member 5
TC199669:f	0.583055	8.5075	ENSG00000142583	SLC2A5	Sus scrofa solute carrier family 2, facilitated glucose transporter member 5-like,mRNA
13775:5129_CL3Contig1:f	0	3.2924	ENSG00000157103	SLC6A1	solute carrier family 6 (neurotransmitter transporter, GABA), member 1
15121:462_CL1Contig2:f	1.63796	2.00687	ENSG00000164543	STK17A	serine/threonine kinase 17a
16396:103_CL1Contig1:r	0.583055	2.4024	ENSG00000157303	SUSD3	sushi domain containing 3
7711:17851_CL1Contig1:r	3.09089	2.71787	ENSG00000183596	TIM16	mitochondrial import inner membrane translocase subunit TIM16
10236:6493_CL2Contig1:f	0.714078	0.453	ENSG00000126953	TIMM8A	translocase of inner mitochondrial membrane 8 homolog A (yeast)
13414_15033015	4.12458	5.82553	ENSG00000174125	TLR1	toll-like receptor 1
10378:12839_CL1Contig1:r	3.09089	2.89237	ENSG00000178826	TMEM139	transmembrane protein 139
18717:24257_CL1Contig1:r	0	4.7742	ENSG00000167105	TMEM92	transmembrane protein 92
5977:12455_CL1Contig1:r	0.583055	3.26177	ENSG00000123610	TNFAIP6	tumor necrosis factor, alpha-induced protein 6
3270:1823_CL2Contig1:r	1.63796	2.29013	ENSG00000169905	TOR1AIP2	Torsin A interacting protein 2
20063:4427_CL1Contig1:f	3.33181	2.10593	ENSG00000111669	TPI1	triosephosphate isomerase 1
31490:8936_29275523:r	1.8158	0.393	ENSG00000118094	TREH	trehalase (brush-border membrane glycoprotein)
20298:12763_10872688:f	0	3.1591	ENSG00000196689	TRPV1	transient receptor potential cation channel, subfamily V, member 1
16759:15317_C0007746j02-7:f	1.63796	0.494533	ENSG00000106025	TSPAN12	tetraspanin 12
10729:1721_CL1Contig1:r	2.43765	2.38123	ENSG00000128311	TST	thiosulfate sulfurtransferase (rhodanese)
7664:7195_CL1Contig1:r	1.8158	0.4892	ENSG00000018699	TTC27	tetratricopeptide repeat domain 27
9700:8394_CL1Contig1:f:mismatch:3	2.62375	3.6101	ENSG00000117289	TXNIP	Sus scrofa thioredoxin interacting protein (TXNIP) mRNA
9700:8394_CL1Contig1:f:mismatch:10	2.87764	4.91003	ENSG00000117289	TXNIP	Sus scrofa thioredoxin interacting protein (TXNIP) mRNA
9700:8394_CL1Contig1:f:mismatch:2	3.09089	4.01553	ENSG00000117289	TXNIP	Sus scrofa thioredoxin interacting protein (TXNIP) mRNA
9700:8394_CL1Contig1:f:mismatch:1	3.09089	4.12303	ENSG00000117289	TXNIP	Sus scrofa thioredoxin interacting protein (TXNIP) mRNA
14266:9091_CL1Contig2:f	1.16969	8.31623	ENSG00000183696	UPP1	uridine phosphorylase 1
9928:4044_CL1Contig1:f	1.07717	0.345167	ENSG00000162692	VCAM1	vascular cell adhesion molecule 1
23205_37980068	4.12458	4.1354	ENSG00000146469	VIP	vasoactive intestinal peptide
10028:45110_CL1Contig1:r	1.8158	0.435433	ENSG00000155659	VSIG4	V-set and immunoglobulin domain containing 4
33073:18846_CL1Contig1:r	1.23804	0.4945	ENSG00000162643	WDR63	WD repeat domain 63
10111:32297_CL1Contig1:f	1.8158	0.392867	ENSG00000124343	XG	Xg blood group
32827:45360_29285295:r	0	2.70023	ENSG00000175048	ZDHHC14	zinc finger, DHHC-type containing 14
35351:567_CL1Contig1:f	3.33181	4.83427	ENSMUSG00000069202
TC223834:f	0	2.1151
TC210428:f	0	2.62793
TC226222:f	0	2.0842
11833:16274_CL1Contig2:r:mismatch:10	1.16969	2.7572
34410:2024_CL2Contig1:f:mismatch:1	1.63796	3.5613
34410:2024_CL2Contig1:f:mismatch:10	1.63796	2.99443
34410:2024_CL2Contig1:f:mismatch:7	2.62375	3.16077
33766:10014_CL1Contig9:f:mismatch:5	4.93647	2.0832
