# Supplementary material for: Transcription analysis of the porcine alveolar macrophage response to porcine circovirus type 2
Source: BMC Genomics. 2013 May 27;14:353. doi: 10.1186/1471-2164-14-353 (PMC3680065; doi:10.1186/1471-2164-14-353)
Supplement: Additional file 4: Table S4 — Six DE transcripts at 48 HPI, as compared to 24 hours post-infection (q-value<5%, FC≥2.0 or ≤0.5). [file 1471-2164-14-353-S4.xls]

## Sheet: Sheet1
Supplemental Table 4. Differentially expressed transcripts (n=6) at 48 hours post-infection when compared with 24 hours post-infection (q-value<5%; fold times≥2.0).
FC: Fold-change, gene expression level following infection compared to the mock infected control.
Oligo ID	q-value, %	FC	Best match gene ID	Gene Symbol	Gene description
16011:7770_CL2Contig1:r	0	7.0422	ENSG00000108700	CCL8	chemokine (C-C motif) ligand 8
19552:117_CL3Contig2:f	0	11.0697	ENSG00000205021	CCL3L1	chemokine (C-C motif) ligand 3-like 1
9841:5994_CL1Contig1:f	0	13.7124	ENSG00000116337	AMPD2	adenosine monophosphate deaminase 2 (isoform L)
8102:12202_CL1Contig4:r	0	29.6761	ENSG00000160870	CYP3A7	cytochrome P450, family 3, subfamily A, polypeptide 7
14266:9091_CL1Contig2:f	0	44.3926	ENSG00000183696	UPP1	uridine phosphorylase 1
20103:10930_CL4Contig1:f	0	18.3057	ENSG00000163735	CXCL5	chemokine (C-X-C motif) ligand 5
