# Supplementary material for: Transcription analysis of the porcine alveolar macrophage response to porcine circovirus type 2
Source: BMC Genomics. 2013 May 27;14:353. doi: 10.1186/1471-2164-14-353 (PMC3680065; doi:10.1186/1471-2164-14-353)
Supplement: Additional file 5: Table S5 — Complete list of the DE transcripts at 24 and 48 hours post-infection (q-value<5%, FC≥2.0 or ≤0.5). [file 1471-2164-14-353-S5.xls]

## Sheet: 24 and 48 hpi
Supplemental Table 5. All the differentially expressed transcripts at 24 and 48 hours post-infection (q-value<5%, FC≥2.0 or ≤0.5)
FC: Fold-change, gene expression level following infection compared to the mock infected control; "-": not detected.
Oligo ID	24h-FC	24h: q-value, %	48h-FC	48h: q-value, %	Best match gene ID	Gene	Gene description
6746:45900_CL4Contig1:f	2.38223	0.947036	3.4026	1.16969	ENSG00000060971	ACAA1	acetyl-Coenzyme A acyltransferase 1
7644:45900_CL6Contig1:r	0.4342	1.08975	0.6372	4.32031	ENSG00000167315	ACAA2	acetyl-Coenzyme A acyltransferase 2
7815:37222_CL16Contig1:f	3.1635	0	1.7066	0	ENSG00000183549	ACSM5	acyl-CoA synthetase medium-chain family member 5
18845:45360_CL1Contig17:f	2.15467	0.947036	1.6239	3.33181	ENSG00000107796	ACTA2	actin, alpha 2, smooth muscle, aorta
18845:45360_CL1Contig17:f:mismatch:1	2.01517	0.947036	1.7315	2.62375	ENSG00000107796	ACTA2	Sus scrofa actin alpha 2 (ACTA2) mRNA, complete cds
12921:977_CL2Contig1:f	2.0296	0	1.4807	2.62375	ENSG00000026652	AGPAT4	1-acylglycerol-3-phosphate O-acyltransferase 4 (lysophosphatidic acid acyltransferase, delta)
32952:977_CL5Contig1:f	2.34333	0	1.7354	0.583055	ENSG00000026652	AGPAT4	1-acylglycerol-3-phosphate O-acyltransferase 4 (lysophosphatidic acid acyltransferase, delta)
8526:3608_CL1Contig1:f	1.56003	0.540687	2.0323	0	ENSG00000158669	AGPAT6	1-acylglycerol-3-phosphate O-acyltransferase 6 (lysophosphatidic acid acyltransferase, zeta)
13306:26637_CL1Contig1:f	2.40853	0.947036	—	—	ENSG00000018510	AGPS	alkylglycerone phosphate synthase
12366:36493_40421096:r	—	—	2.0868	1.07717	ENSG00000175309	AGXT2L2	Sus scrofa alanine-glyoxylate aminotransferase 2-like 2 (AGXT2L2), mRNA
13443:42538_CL2Contig1:r	2.12103	0	2.8298	0.423686	ENSG00000112297	AIM1	absent in melanoma 1
16419:1203_CL3Contig1:f	3.7104	0	2.4814	8.48824	ENSG00000162433	AK3L1	adenylate kinase 3-like 1
3681:30973_CL3Contig1:f	0.4028	1.08975	0.5631	4.93647	ENSG00000111275	ALDH2	aldehyde dehydrogenase 2 family (mitochondrial)
18696:5850_CL1Contig2:r	3.08227	0	2.1833	3.33181	ENSG00000109107	ALDOC	aldolase C, fructose-bisphosphate
9841:5994_CL1Contig1:f	10.429	0	3.5811	1.16969	ENSG00000116337	AMPD2	adenosine monophosphate deaminase 2 (isoform L)
10600:5871_CL1Contig1:r	4.26833	0	2.7914	0	ENSG00000136250	AOAH	acyloxyacyl hydrolase (neutrophil)
12840:255_CL1CONTIG1:f	—	—	3.1635	0	ENSG00000165272	AQP3	aquaporin 3 (Gill blood group)
13103:6935_CL1Contig1:f	18.8274	0	9.9827	0.583055	ENSG00000118520	ARG1	arginase, liver
10796:23930_CL1Contig1:r	2.1609	0.40948	1.2124	13.1116	ENSG00000111348	ARHGDIB	rho GDP dissociation inhibitor (GDI) beta
TC222585:f	0.342433	1.08975	—	—	ENSG00000113369	ARRDC3	Sus scrofa arrestin domain containing 3 (ARRDC3), mRNA
11951:23796_CL1Contig1:r	0.4559	0.816782	0.5803	6.93585	ENSG00000164291	ARSK	arylsulfatase family, member K
3481:5892_CL1Contig1:f	2.71453	0	1.3101	7.68223	ENSG00000143153	ATP1B1	ATPase, Na+/K+ transporting, beta 1 polypeptide
12831:243_CL1Contig2:f	2.6942	0	2.32	0.583055	ENSG00000147416	ATP6V1B2	ATPase, H+ transporting, lysosomal 56/58kDa, V1 subunit B2
TC206440:f	2.10017	1.62188	1.5486	3.6443	ENSG00000144655	AXUD1/CSRNP1	Sus scrofa cysteine-serine-rich nuclear protein 1, mRNA
3338:14098_CL1Contig1:f	3.8178	0	—	—	ENSG00000123685	BATF3	basic leucine zipper transcription factor, ATF-like 3
7806:45360_CL570Contig1:f	1.9728	0	2.5992	0	ENSG00000103429	BFAR	bifunctional apoptosis regulator
6835:4615_12008291:r	2.16027	0.947036	1.0029	60.4412	ENSG00000134107	BHLHE40	basic helix-loop-helix family, member e40
17248:10317_CL1Contig1:r	3.68533	0	2.6069	2.87764	ENSG00000176171	BNIP3	BCL2/adenovirus E1B 19kDa interacting protein 3
14394:16345_29283509:f	2.26313	0.947036	1.7765	1.97369	ENSG00000174808	BTC	betacellulin
10852:3860_CL1Contig1:r	0.343533	0.40948	0.4722	1.07717	ENSG00000111678	C12orf57	chromosome 12 open reading frame 57
4584:18153_CL1Contig1:f	0.489433	0.816782	0.3949	1.07717	ENSG00000131943	C19orf12	chromosome 19 open reading frame 12
10455:5565_11503836:f	2.80887	0	2.1738	0	ENSG00000106392	C1GALT1	core 1 synthase, glycoprotein-N-acetylgalactosamine 3-beta-galactosyltransferase, 1
9758:24019_CL1Contig1:r	1.32277	10.917	2.3649	0	ENSG00000118292	C1orf54	chromosome 1 open reading frame 54
16395:10291_CL1Contig1:f	1.6608	4.12458	2.0277	1.63796	ENSG00000165233	C9orf89	chromosome 9 open reading frame 89
13354:32_CL11Contig1:r	0.4066	0.816782	0.4001	0.714078	ENSG00000185015	CA13	carbonic anhydrase XIII
7744:7692_CL1Contig1:f	2.4912	0	3.6715	0	ENSG00000153048	CARHSP1	calcium regulated heat stable protein 1, 24kDa
17935:3301_CL4Contig1:r	0.326033	0.40948	0.6118	4.32031	ENSG00000159231	CBR3	carbonyl reductase 3
7770_CL4CONTIG1	3.852	4.93647	3.24113	4.93647	ENSG00000161573	CCL16	chemokine (C-C motif) ligand 16
5075:7770_CL1Contig1:r	23.13	0	—	—	ENSG00000108691	CCL2/MCP1	chemokine (C-C motif) ligand 2
7770_CL1CONTIG1	23.13	0	5.581	4.93647	ENSG00000108691	CCL2/MCP1	chemokine (C-C motif) ligand 2
19552:117_CL3Contig2:f	7.5829	0	2.4643	1.63796	ENSG00000205021	CCL3L3/MIP1	chemokine (C-C motif) ligand 3-like 3
5041:117_CL4Contig1:r	1.52753	14.0382	2.251	2.43765	ENSG00000161570	CCL5/RANTES	chemokine (C-C motif) ligand 5
16011:7770_CL2Contig1:r	8.02073	0	3.1715	0	ENSG00000108700	CCL8	chemokine (C-C motif) ligand 8
19009:1825_51327818:f	0.373933	0.40948	mean	35.0619	ENSG00000205089	CCNI2	cyclin I family, member 2
12478:21898_CL1Contig1:r	3.6014	0	3.8739	0	ENSG00000170458	CD14	CD14 molecule
5757:23222_CL1Contig1:r	2.35273	0.947036	2.0639	0.423686	ENSG00000185275	CD24	Sus scrofa signal transducer CD24, mRNA
4981:44070_CL2Contig2:f	2.35007	0.947036	1.383	13.1116	ENSG00000186074	CD300LF	CD300 molecule-like family member f
11833:16274_CL1Contig2:r	3.93617	0	3.4332	0.583055	ENSG00000019582	CD74	CD74 molecule, major histocompatibility complex, class II invariant chain
11833:16274_CL1Contig2:r:mismatch:1	3.96617	0	4.0099	1.16969	ENSG00000019582	CD74	CD74 molecule, major histocompatibility complex, class II invariant chain
11833:16274_CL1Contig2:r:mismatch:10	3.4941	0	2.7572	1.16969	ENSG00000019582	CD74	CD74 molecule, major histocompatibility complex, class II invariant chain
11833:16274_CL1Contig2:r:mismatch:2	4.3462	0	3.6636	1.63796	ENSG00000019582	CD74	CD74 molecule, major histocompatibility complex, class II invariant chain
11833:16274_CL1Contig2:r:mismatch:3	4.1129	0	3.8999	0.583055	ENSG00000019582	CD74	CD74 molecule, major histocompatibility complex, class II invariant chain
11833:16274_CL1Contig2:r:mismatch:5	3.8684	0	3.5662	0.583055	ENSG00000019582	CD74	CD74 molecule, major histocompatibility complex, class II invariant chain
11833:16274_CL1Contig2:r:mismatch:7	3.27827	0	2.2947	1.63796	ENSG00000019582	CD74	CD74 molecule, major histocompatibility complex, class II invariant chain
18993:21836_CL1Contig1:f	1.49613	3.05887	2.1735	1.63796	ENSG00000123146	CD97	CD97 molecule
3726:12291_CL1Contig1:r	7.616	0	6.4942	0	ENSG00000158825	CDA	cytidine deaminase
30140:45360_51307481:f	3.7166	0.947036	2.7518	1.16969	ENSG00000100490	CDKL1	cyclin-dependent kinase-like 1 (CDC2-related kinase)
33620:45360_CL17Contig1:r	0.357167	0.40948	0.5926	2.87764	ENSG00000197766	CFD	complement factor D (adipsin)
9874:4206_CL4Contig1:r	0.5961	4.12458	0.2024	0.714078	ENSG00000134216	CHIA	chitinase, acidic
32433:1243_CL1Contig1:f	3.88507	0	2.1807	1.07717	ENSG00000166165	CKB	creatine kinase, brain
4694:1243_CL2Contig1:f	3.26383	0.40948	1.8471	4.93647	ENSG00000104879	CKM	creatine kinase, muscle
4694:1243_CL2Contig1:r	3.22747	0	1.7644	3.33181	ENSG00000104879	CKM	creatine kinase, muscle
15590:45360_CL182Contig1:r	2.83467	1.62188	—	—	ENSG00000110852	CLEC2B	C-type lectin domain family 2, member B
12163:3506_CL5Contig1:r	2.28677	1.44319	1.426	7.68223	ENSG00000130176	CNN1	calponin 1, basic, smooth muscle
20153:3506_CL4Contig1:r	2.06193	4.12458	1.5143	3.33181	ENSG00000064666	CNN2	calponin 2
31684:13879_CL1CONTIG1:f	—	—	2.0195	1.63796	ENSG00000140365	COMMD4	COMM domain containing 4
5407:783_CL1Contig1:r	0.495333	1.08975	0.8676	37.4897	ENSG00000005243	COPZ2	coatomer protein complex, subunit zeta 2
7966:1963_CL1Contig1:r	2.64537	0.540687	1.2626	4.64932	ENSG00000102879	CORO1A	coronin, actin binding protein, 1A
7966:1963_CL1Contig1:r:mismatch:1	2.61223	0.540687	1.5876	1.63796	ENSG00000102879	CORO1A	Sus scrofa coronin-1A, mRNA
7966:1963_CL1Contig1:r:mismatch:2	2.51597	0	1.4156	4.32031	ENSG00000102879	CORO1A	Sus scrofa coronin-1A, mRNA
7966:1963_CL1Contig1:r:mismatch:3	2.4998	0.540687	1.4511	3.33181	ENSG00000102879	CORO1A	Sus scrofa coronin-1A, mRNA
7966:1963_CL1Contig1:r:mismatch:5	2.46747	0	1.3821	3.09089	ENSG00000102879	CORO1A	Sus scrofa coronin-1A, mRNA
7966:1963_CL1Contig1:r:mismatch:7	2.03643	0.540687	1.0734	47.7293	ENSG00000102879	CORO1A	Sus scrofa coronin-1A, mRNA
30617:8662_CL1Contig2:r	0.2791	0.816782	0.5515	5.44915	ENSG00000101439	CST3	cystatin C
9044:8897_CL2Contig2:f	2.1181	3.05887	1.7366	11.4586	ENSG00000109861	CTSC	cathepsin C
9747:2503_CL2Contig3:f	0.496733	1.08975	0.7667	19.2467	ENSG00000163131	CTSS	cathepsin S
20822_CL1CONTIG1	7.68533	4.93647	2.5819	4.93647	ENSG00000169245	CXCL10	chemokine (C-X-C motif) ligand 10
11471:10930_CL1Contig3:f	4.4897	0	5.7737	0	ENSG00000081041	CXCL2	chemokine (C-X-C motif) ligand 2
11503:10930_CL1Contig2:f	4.28207	0	4.7383	0	ENSG00000081041	CXCL2	chemokine (C-X-C motif) ligand 2
11470:10930_CL1Contig1:f	4.60437	0	3.8436	0.583055	ENSG00000163734	CXCL3	chemokine (C-X-C motif) ligand 3
20103:10930_CL4Contig1:f	32.2826	0	12.9624	0	ENSG00000163735	CXCL5	chemokine (C-X-C motif) ligand 5
22231_CL1CONTIG1	2.16543	7.06293	2.16543	4.93647	ENSG00000138755	CXCL9	chemokine (C-X-C motif) ligand 9
8102:12202_CL1Contig4:r	18.6752	0	7.0208	0	ENSG00000160870	CYP3A7	cytochrome P450, family 3, subfamily A, polypeptide 7
6835:4615_CL1Contig1-B:r	2.06247	1.78098	mean	61.1047	ENSG00000173077	DEC1/BHLHE40	Sus scrofa basic helix-loop-helix family, member e40 (BHLHE40), mRNA
31797:45360_CL5Contig3:r	0.405667	0.40948	—	—	ENSG00000175084	DES	desmin
846:10346_CL1Contig1:r	1.69057	0.947036	2.5178	1.16969	ENSG00000157379	DHRS1	dehydrogenase/reductase (SDR family) member 1
569:10373_CL2Contig1:f	2.28023	2.38822	1.4549	27.4046	ENSG00000104093	DMXL2	Dmx-like 2
7085:2024_CL3Contig1:f	2.28697	0	1.418	13.1116	ENSG00000206226	DOA	Sus scrofa MHC class II antigen (DOA) mRNA, complete cds
32209:10014_CL2Contig1:r	17.8455	2.38822	3.7777	1.63796	ENSG00000204273	DOB	Sus scrofa MHC class II antigen (DOB) mRNA, complete cds
33905:2024_CL1Contig2:f	2.06473	0.40948	1.3714	16.7501	ENSG00000196735	DQA1	Sus scrofa MHC class II antigen (DQA1) mRNA, complete cds
33905:2024_CL1Contig2:f:mismatch:1	2.0067	0.947036	—	—	ENSG00000196735	DQA1	Sus scrofa MHC class II antigen (DQA1) mRNA, complete cds
33905:2024_CL1Contig2:f:mismatch:2	2.1047	0.540687	1.4231	10.5113	ENSG00000196735	DQA1	Sus scrofa MHC class II antigen (DQA1) mRNA, complete cds
33905:2024_CL1Contig2:f:mismatch:3	2.04767	0.947036	1.4509	10.5113	ENSG00000196735	DQA1	Sus scrofa MHC class II antigen (DQA1) mRNA, complete cds
7269:2024_CL1Contig3:f	2.06667	0.947036	1.5381	9.20969	ENSG00000196735	DQA1	Sus scrofa MHC class II antigen (DQA1) mRNA, complete cds
13198:10014_CL1Contig13:r	2.47177	1.62188	1.3654	11.4586	ENSG00000206237	DQB1	Sus scrofa MHC class II antigen (DQB1) mRNA, complete cds
33251:10014_CL1Contig17:f	2.46527	0.40948	1.2884	13.1116	ENSG00000206302	DQB1	Sus scrofa MHC class II antigen (DQB1) mRNA, complete cds
33766:10014_CL1Contig9:f	3.2425	0	2.1482	2.62375	ENSG00000206237	DQB1	Sus scrofa MHC class II antigen (DQB1) mRNA, complete cds
33766:10014_CL1Contig9:f:mismatch:1	3.22027	0	1.9797	2.43765	ENSG00000206302	DQB1	Sus scrofa MHC class II antigen (DQB1) mRNA, complete cds
33766:10014_CL1Contig9:f:mismatch:10	2.18547	0.540687	1.3932	6.93585	ENSG00000206302	DQB1	Sus scrofa MHC class II antigen (DQB1) mRNA, complete cds
33766:10014_CL1Contig9:f:mismatch:2	2.86457	0.540687	1.8179	3.09089	ENSG00000206302	DQB1	Sus scrofa MHC class II antigen (DQB1) mRNA, complete cds
33766:10014_CL1Contig9:f:mismatch:3	2.64667	0.540687	1.6426	4.64932	ENSG00000206302	DQB1	Sus scrofa MHC class II antigen (DQB1) mRNA, complete cds
33766:10014_CL1Contig9:f:mismatch:5	3.1432	0.40948	2.0832	4.93647	ENSG00000206302	DQB1	Sus scrofa MHC class II antigen (DQB1) mRNA, complete cds
33766:10014_CL1Contig9:f:mismatch:7	2.6569	0.540687	1.4691	8.48824	ENSG00000206302	DQB1	Sus scrofa MHC class II antigen (DQB1) mRNA, complete cds
34410:2024_CL2Contig1:f	7.86903	0	3.6872	1.07717	ENSG00000204287	DRA	Sus scrofa MHC class II antigen (DRA) mRNA, complete cds
34410:2024_CL2Contig1:f:mismatch:1	6.18733	0	3.5613	1.63796	ENSG00000204287	DRA	Sus scrofa MHC class II antigen (DRA) mRNA, complete cds
34410:2024_CL2Contig1:f:mismatch:10	6.51267	0	2.9944	1.63796	ENSG00000204287	DRA	Sus scrofa MHC class II antigen (DRA) mRNA, complete cds
34410:2024_CL2Contig1:f:mismatch:2	5.7293	0	3.8227	2.62375	ENSG00000204287	DRA	Sus scrofa MHC class II antigen (DRA) mRNA, complete cds
34410:2024_CL2Contig1:f:mismatch:3	7.09537	0	3.704	2.62375	ENSG00000204287	DRA	Sus scrofa MHC class II antigen (DRA) mRNA, complete cds
34410:2024_CL2Contig1:f:mismatch:5	7.47523	0	3.5345	2.43765	ENSG00000204287	DRA	Sus scrofa MHC class II antigen (DRA) mRNA, complete cds
34410:2024_CL2Contig1:f:mismatch:7	6.12913	0	3.1608	2.62375	ENSG00000204287	DRA	Sus scrofa MHC class II antigen (DRA) mRNA, complete cds
33912:10014_CL1Contig6:r	4.29297	0.947036	2.6446	1.97369	ENSG00000196126	DRB1	Sus scrofa MHC class II antigen (DRB1) mRNA, complete cds
34908:10014_CL1Contig10:f	3.785	0.947036	2.2904	1.16969	ENSG00000196126	DRB1	Sus scrofa MHC class II antigen (DRB1) mRNA, complete cds
7270:10014_CL1Contig7:r	5.8286	1.44319	2.1681	2.87764	ENSG00000196126	DRB1	Sus scrofa MHC class II antigen (DRB1) mRNA, complete cds
18491:4290_CL1Contig1:f	2.38717	1.44319	1.8255	1.63796	ENSG00000140254	DUOXA1	dual oxidase maturation factor 1
TC221656:f	3.55563	0	—	—	ENSG00000138166	DUSP5	Sus scrofa dual specificity phosphatase 5 (DUSP5), mRNA
11094:1523_CL1Contig4-B:r	2.00557	0.540687	1.1779	27.4046	ENSG00000139318	DUSP6	Sus scrofa dual specificity phosphatase 6 (DUSP6), mRNA
9752:17010_CL1Contig1:r	2.0125	0.540687	2.8934	0	ENSG00000143369	ECM1	extracellular matrix protein 1
14624:3698_CL1Contig3:f	0.478733	0.816782	mean	27.4046	ENSG00000156508	EEF1A1	eukaryotic translation elongation factor 1 alpha 1
14624:3698_CL1Contig3:f:mismatch:1	0.383667	0.816782	0.6408	8.48824	ENSG00000156508	EEF1A1	Sus scrofa eukaryotic translation elongation factor 1 alpha 1 (EEF1A1), mRNA
14624:3698_CL1Contig3:f:mismatch:2	0.4837	0.40948	mean	10.5113	ENSG00000156508	EEF1A1	Sus scrofa eukaryotic translation elongation factor 1 alpha 1 (EEF1A1), mRNA
5639:9235_CL2Contig2:f	0.4804	0.816782	0.6457	2.62375	ENSG00000114942	EEF1B2	eukaryotic translation elongation factor 1 beta 2
2832:2857_CL2Contig1:f	2.66767	0.40948	1.6096	1.63796	ENSG00000135373	EHF	ets homologous factor
14464:40929_CL2Contig1:r	1.641	0.947036	2.4241	1.63796	ENSG00000132205	EMILIN2	elastin microfibril interfacer 2
10788:2355_CL2Contig1:f	0.494	0.816782	0.619	2.87764	ENSG00000134531	EMP1	epithelial membrane protein 1
13831:21836_29283767:r	0.381933	1.62188	0.5374	7.68223	ENSG00000174837	EMR1	egf-like module containing, mucin-like, hormone receptor-like 1
3547:6630_49324298:f	2.2374	0	1.7999	4.93647	ENSG00000074800	ENO1	enolase 1, (alpha)
15088:21836_54522215:f	0.3317	1.08975	mean	21.4598	ENSG00000186629	ENSP00000352599;EMR4P
8237:2947_33293430:f	2.4307	0	1.9154	0.423686	ENSG00000198018	ENTPD7	ectonucleoside triphosphate diphosphohydrolase 7
1646:21096_CL1Contig1:r	8.26427	0	4.4499	1.07717	ENSG00000119888	EPCAM	epithelial cell adhesion molecule
3432:12105_CL1Contig2:r	1.34433	21.6673	2.9215	0	ENSG00000143819	EPHX1	epoxide hydrolase 1, microsomal (xenobiotic)
31146:315_40441765:r	2.39233	0	1.2093	9.20969	ENSG00000134899	ERCC5	excision repair cross-complementing rodent repair deficiency, complementation group 5
782:7379_CL1Contig1:f	2.84997	0.540687	2.2764	1.52121	ENSG00000197930	ERO1L	ERO1-like (S. cerevisiae)
372:32891_CL2Contig1:f	3.57613	0	2.3532	0	ENSG00000157557	ETS2	v-ets erythroblastosis virus E26 oncogene homolog 2 (avian)
9932:11329_CL1Contig1:r	3.9525	0	1.8396	6.93585	ENSG00000117525	F3	coagulation factor III (thromboplastin, tissue factor)
5813:2607_CL1Contig1:r	1.8831	0.947036	2.5566	3.09089	ENSG00000121769	FABP3	fatty acid binding protein 3, muscle and heart (mammary-derived growth inhibitor)
2729:2607_CL2Contig1:r	2.71483	4.12458	1.4673	49.8533	ENSG00000170323	FABP4	fatty acid binding protein 4, adipocyte
6555:15073_CL3Contig1:f	2.1881	0	2.1078	1.97369	ENSG00000151327	FAM177A1	family with sequence similarity 177, member A1
10498:42543_CL3Contig1:f	0.480333	1.44319	—	—	ENSG00000108950	FAM20A	family with sequence similarity 20, member A
33105:1342_11501438:f	0.380267	0.816782	—	—	ENSG00000112773	FAM46A	family with sequence similarity 46, member A
9778:5621_CL2Contig2:f	2.35093	1.62188	1.8928	24.35	ENSG00000150337	FCGR1A	Fc fragment of IgG, high affinity Ia, receptor (CD64)
20012:5621_CL3Contig1:f	3.469	0.540687	1.845	8.48824	ENSG00000072694	FCGR2B	Fc fragment of IgG, low affinity IIb, receptor (CD32)
12706:13951_CL1Contig1:f	0.774333	14.0382	0.4455	1.8158	ENSG00000079459	FDFT1	farnesyl-diphosphate farnesyltransferase 1
35149:37604_CL1Contig1:f	0.784533	17.6013	0.4897	2.62375	ENSRNOG00000005347	FJX1	Sus scrofa four jointed box 1, mRNA
1930:34974_CL41Contig1:r	1.9069	1.78098	2.4868	0	ENSG00000102755	FLT1	fms-related tyrosine kinase 1 (vascular endothelial growth factor/vascular permeability factor receptor)
707:4250_CL1Contig1:f	1.45483	26.526	3.4601	3.09089	ENSG00000170345	FOS	v-fos FBJ murine osteosarcoma viral oncogene homolog
5913:728_CL1Contig1:r	2.194	1.44319	—	—	ENSG00000117308	GALE	UDP-galactose-4-epimerase
6040:5644_CL3Contig1:f	1.76357	0	2.5053	1.43623	ENSG00000115271	GCA	grancalcin, EF-hand calcium binding protein
12729:770_CL1Contig1:f	2.35577	0.947036	2.6842	0	ENSG00000187210	GCNT1	glucosaminyl (N-acetyl) transferase 1, core 2 (beta-1,6-N-acetylglucosaminyltransferase)
12729:770_CL1Contig1:r	2.0767	1.44319	2.7206	0	ENSG00000187210	GCNT1	glucosaminyl (N-acetyl) transferase 1, core 2 (beta-1,6-N-acetylglucosaminyltransferase)
5004:4640_46174088:r	2.7348	0	3.5063	0	ENSG00000153982	GDPD1	glycerophosphodiester phosphodiesterase domain containing 1
15386:4456_CL1Contig1:r	2.7564	0	1.9947	3.6443	ENSG00000198814	GK	glycerol kinase
1057:11317_CL2Contig1:r	1.94157	0.40948	2.2634	0.423686	ENSG00000186469	GNG2	guanine nucleotide binding protein (G protein), gamma 2
12522:18_CL1Contig1:r	2.1448	0.947036	1.9671	3.33181	ENSG00000135052	GOLM1	golgi membrane protein 1
10509:13346_CL1Contig2:f	0.468467	1.08975	0.3873	2.43765	ENSG00000136235	GPNMB	glycoprotein (transmembrane) nmb
11116:17377_CL1Contig1:f	2.18043	0.947036	—	—	ENSG00000139572	GPR84	G protein-coupled receptor 84
6943:8233_CL1Contig1:f	0.396	0.40948	0.7198	3.33181	ENSG00000197582	GPX1	glutathione peroxidase 1
30820:32045_34160672:f	2.09657	6.28668	2.7292	0	ENSG00000134184	GSTM1	glutathione S-transferase mu 1
33801:32045_59789022:f	2.4621	8.44017	2.4504	0.583055	ENSG00000134184	GSTM1	glutathione S-transferase mu 1
9839:32045_CL2Contig1:r	2.1048	10.917	2.4394	1.16969	ENSG00000134202	GSTM3	glutathione S-transferase mu 3 (brain)
33036:32045_CL3Contig1:r	1.9009	10.917	2.2161	1.63796	ENSG00000168765	GSTM4	glutathione S-transferase mu 4
35015:32045_CL5Contig1:f	2.40053	4.12458	2.9916	0.583055	ENSG00000168765	GSTM4	glutathione S-transferase mu 4
9840:32045_15035089:f	1.8537	10.917	2.7407	0	ENSG00000168765	GSTM4	glutathione S-transferase mu 4
31129:32045_49416036:f	2.03693	8.44017	2.8341	1.16969	ENSG00000134201	GSTM5	glutathione S-transferase mu 5
17211:4299_CL1Contig1:f	2.609	0.540687	—	—	ENSG00000061918	GUCY1B3	guanylate cyclase 1, soluble, beta 3 [
3967:6943_CL1Contig1:r	2.1388	10.917	2.0888	1.97369	ENSG00000182782	HCAR2/GPR109A	hydroxycarboxylic acid receptor 2
10278:34974_CL15Contig1:r	2.4662	0	—	—	ENSG00000101336	HCK	hemopoietic cell kinase
10316:28749_CL1Contig1:f	5.16097	0	4.7621	0.423686	ENSG00000135245	HIG2	hypoxia-inducible protein 2
15117:1489_CL5Contig1:r	2.01417	1.78098	1.7104	6.2814	ENSG00000160883	HK3	hexokinase 3 (white cell)
19012:1489_CL2Contig1:f	4.50867	0	3.3859	0	ENSG00000160883	HK3	hexokinase 3 (white cell)
8995:32597_CL1Contig1:r	0.7144	5.02221	0.4985	0.714078	ENSG00000110756	HPS5	Hermansky-Pudlak syndrome 5
12551:11917_CL1Contig1:r	0.622333	1.78098	0.4538	1.8158	ENSG00000196305	IARS	isoleucyl-tRNA synthetase
20143:19915_CL1Contig1:f	4.01653	0	3.1999	1.07717	ENSG00000090339	ICAM1	intercellular adhesion molecule 1
12116:19915_CL2CONTIG1:r	—	—	4.04893	0	ENSG00000076662	ICAM3	intercellular adhesion molecule 3
2486:7000_CL1Contig2:f	0.843033	26.526	0.4678	3.6443	ENSG00000067064	IDI1	isopentenyl-diphosphate delta isomerase 1
31432:7000_CL2Contig1:r	0.877033	32.1125	0.4634	2.87764	ENSG00000067064	IDI1	isopentenyl-diphosphate delta isomerase 1
7253:14635_CL1Contig1:r	5.4648	0.40948	2.2096	1.63796	ENSG00000137331	IER3	immediate early response 3
15540_CL1Contig1	0.492333	4.93647	3.18467	4.93647	ENSG00000111537	IFNG	IFN-gamma
2976:6447_CL1Contig1:r	2.58227	0.947036	5.83717	0.947036	ENSG00000150782	IL18	interleukin 18
1722:5552_CL1Contig1:r	21.3087	0	8.4713	0	ENSG00000115008	IL1A	interleukin 1, alpha
NM_214029.1	11.6661	0	7.0649	0	ENSG00000115008	IL1A	interleukin 1, alpha (IL1A), mRNA
1723:13238_CL1Contig1:f	18.6887	0	—	—	ENSG00000125538	IL1B	interleukin 1, beta
18962:33750_CL1Contig1:f	3.18917	0.947036	5.3891	0	ENSG00000110944	IL23A	interleukin 23, alpha subunit p19
13837:6174_CL1CONTIG1:r	—	—	2.06033	1.07717	ENSG00000147168	IL2RG	interleukin 2 receptor, gamma (severe combined immunodeficiency)
33052_CL1Contig1	2.258	4.93647	1.36277	4.12458	ENSG00000136244	IL6	Interleukin-6
11476:10930_CL3Contig1:r	4.85933	1.44319	5.0294	0	ENSG00000169429	IL8	interleukin 8
32289:3898_CL1CONTIG2:f	—	—	2.25573	1.16969	ENSG00000163464	IL8RA	interleukin 8 receptor, alpha
33150:3898_CL1CONTIG1:f	—	—	3.40933	0	ENSG00000180871	IL8RB	interleukin 8 receptor, beta
1900:5319_CL2Contig1:r	3.72103	0	1.156	40.2272	ENSG00000102786	INTS6	integrator complex subunit 6
1900:5319_CL2Contig1-B:r	3.07427	0.540687	1.2422	19.2467	ENSG00000102786	INTS6	integrator complex subunit 6
3627:10624_CL1Contig1:r	1.5642	10.917	2.5095	0	ENSG00000187608	ISG15	ISG15 ubiquitin-like modifier
5177_CL5CONTIG1	—	—	2.20223	4.93647	ENSG00000172183	ISG20	Interferon-stimulated gene 20 kDa protein
19013:11986_CL1Contig1:f	2.1196	0.540687	1.6506	1.43623	ENSG00000105655	ISYNA1	inositol-3-phosphate synthase 1
30912:45360_CL494Contig1:r	0.433867	1.44319	0.4604	4.64932	ENSG00000011201	KAL1	Kallmann syndrome 1 sequence
1987:6658_CL1Contig1:f	3.55183	0	2.7513	1.16969	ENSG00000165572	KBTBD6	kelch repeat and BTB (POZ) domain containing 6
10545:9456_CL2Contig3:r	3.20253	0.947036	1.5718	1.63796	ENSG00000091136	LAMB1	laminin, beta 1
30583:4810_CL1Contig1:r	0.419333	0.816782	mean	10.5113	ENSG00000100097	LGALS1	lectin, galactoside-binding, soluble, 1
34825:2877_CL4Contig1:f	2.06033	0	1.7507	1.16969	ENSG00000198024	LOC100155661	Sus scrofa envelope glycoprotein-like (LOC100155661), mRNA
30443:2877_59773015:r	2.75333	0.40948	1.7325	4.93647	ENSMUSG00000071305	LOC100737717	Sus scrofa hypothetical protein LOC100737717, mRNA
33541:24250_CL1Contig1:f	0.4479	0.816782	0.759	7.68223	ENSG00000185389	LOC100737981	Sus scrofa hypothetical LOC100737981
9240:21836_CL3Contig1:r	2.743	0	3.2013	0	ENSG00000117114	LPHN2	latrophilin 2
12232:33181_CL1Contig1:f	2.52807	0	1.5013	4.93647	ENSG00000105355	M6PRBP1	mannose-6-phosphate receptor binding protein 1
3871:3171_CL3Contig1:r	2.02687	0	1.6619	1.16969	ENSG00000169032	MAP2K1	mitogen-activated protein kinase kinase 1
33602:16943_CL1Contig1:f	1.39043	21.6673	2.3512	0	ENSG00000185432	METTL7A	methyltransferase like 7A
3715:6720_CL1Contig1:r	2.05653	0.947036	1.1947	24.35	ENSG00000099964	MIF	macrophage migration inhibitory factor (glycosylation-inhibiting factor)
2259:45360_CL26Contig2:r	6.18277	0.540687	3.1727	0	ENSG00000100985	MMP9	matrix metallopeptidase 9 (gelatinase B, 92kDa gelatinase, 92kDa type IV collagenase)
9861:11234_CL1Contig1:f	1.71327	0.540687	2.8359	1.07717	ENSG00000155363	MOV10	Mov10, Moloney leukemia virus 10, homolog (mouse)
9757:25030_8328215:F	—	—	2.10807	2.43765	ENSG00000159208	MRPS21;C1orf51	mitochondrial ribosomal protein S21
2625:16729_CL1Contig1:f	0.748833	14.0382	0.2887	0.714078	ENSG00000136997	MYC	v-myc myelocytomatosis viral oncogene homolog (avian)
11508:3675_CL2Contig1:r	2.5658	8.44017	2.4736	3.33181	ENSG00000138744	NAAA	N-acylethanolamine acid amidase
5687:11415_41143653:f	2.97883	0	1.8028	3.09089	ENSG00000158747	NBL1	neuroblastoma, suppression of tumorigenicity 1
10724:16352_CL1Contig1:f	2.61667	0	2.1158	6.2814	ENSG00000100365	NCF4	neutrophil cytosolic factor 4, 40kDa
19790:8735_CL1Contig1:r	2.10077	0.540687	2.2238	0	ENSG00000204386	NEU1	sialidase 1 (lysosomal sialidase)
1659:5625_49916839:r	1.6475	10.917	2.0845	3.09089	ENSG00000144802	NFKBIZ	nuclear factor of kappa light polypeptide gene enhancer in B-cells inhibitor, zeta
3432:12105_CL1Contig2:f	1.4	37.4621	2.4144	1.97369	ENSG00000143819	NFKBIZ	nuclear factor of kappa light polypeptide gene enhancer in B-cells inhibitor, zeta
16394:4086_11501414:f	1.5517	0.540687	2.7977	0.423686	ENSG00000131669	NINJ1	ninjurin 1
139:2865_CL2Contig1:r	4.0191	0	3.1967	0	ENSG00000153406	NMRAL1	NmrA-like family domain containing 1
3268:13988_CL1Contig1:r	1.71317	1.62188	2.2784	0	ENSG00000135838	NPL	N-acetylneuraminate pyruvate lyase (dihydrodipicolinate synthase)
4953:10465_CL1Contig1:r	2.0118	0	1.5901	4.64932	ENSG00000125458	NT5C	5', 3'-nucleotidase, cytosolic
3670:12224_CL1Contig1:f	1.86743	0	2.6644	0	ENSG00000151176	P76	mannose-6-phosphate protein p76
14302:10278_CL2Contig1:f	3.24857	0	—	—	ENSG00000198682	PAPSS2	3'-phosphoadenosine 5'-phosphosulfate synthase 2
5417:18652_CL1Contig1:f	2.6828	0	1.3071	9.20969	ENSG00000141179	PCTP	phosphatidylcholine transfer protein
13985:3434_45846183:f	2.66233	0.540687	1.6574	1.63796	ENSG00000152256	PDK1	pyruvate dehydrogenase kinase, isozyme 1
345:4425_CL1Contig1:r	2.46417	0	2.2373	1.16969	ENSG00000160209	PDXK	pyridoxal (pyridoxine, vitamin B6) kinase
11473:26685_CL1Contig1:f	4.15253	0	3.8031	1.63796	ENSG00000163737	PF4	platelet factor 4
17086:7313_CL1Contig1:r	2.32393	0.540687	2.3135	1.63796	ENSG00000102144	PGK1	phosphoglycerate kinase 1
12043:27178_CL2Contig1:r	2.61867	0.40948	2.3235	1.16969	ENSG00000161031	PGLYRP2	peptidoglycan recognition protein 2
34357:27178_CL1CONTIG1:r	—	—	3.59507	0	ENSG00000161031	PGLYRP2	peptidoglycan recognition protein 2
11711:3264_CL2Contig1:f	2.20693	1.78098	1.1567	51.987	ENSG00000169299	PGM2	phosphoglucomutase 2
3238:3264_37793288:f	2.58603	0.540687	1.2987	24.35	ENSG00000169299	PGM2	phosphoglucomutase 2
32706:3264_CL1Contig1:f	3.32653	0.540687	1.3922	27.4046	ENSG00000169299	PGM2	phosphoglucomutase 2
8950:14211_CL2Contig2:f	2.11483	1.78098	1.8459	1.07717	ENSG00000073921	PICALM	phosphatidylinositol binding clathrin assembly protein
400:24392_CL1Contig1:r	0.3897	0.816782	0.7692	19.2467	ENSG00000185808	PIGP	phosphatidylinositol glycan anchor biosynthesis, class P
16036:10630_26016454:f	2.1883	4.12458	2.6582	1.63796	ENSG00000085514	PILRA	paired immunoglobin-like type 2 receptor alpha
8059:10630_CL1Contig2:f	1.77513	6.28668	2.0965	4.64932	ENSG00000085514	PILRA	paired immunoglobin-like type 2 receptor alpha
33749:3299_49326383:f	2.00827	0.40948	1.3118	10.5113	ENSG00000067225	PKM2	pyruvate kinase, muscle
817:3299_CL1Contig1:r	2.02863	0.540687	1.5324	4.32031	ENSG00000067225	PKM2	pyruvate kinase, muscle
9187:3455_CL2Contig1:r	0.4864	0.816782	—	—	ENSG00000176485	PLA2G16	phospholipase A2, group XVI
7231:11664_CL1Contig2:f	0.361633	1.08975	0.4776	3.6443	ENSG00000146070	PLA2G7	phospholipase A2, group VII (platelet-activating factor acetylhydrolase, plasma)
4143:1539_CL1Contig1:r	2.1834	0	1.4331	1.63796	ENSG00000011422	PLAUR	plasminogen activator, urokinase receptor
14968:9820_CL2Contig1:f	2.47137	0	1.23	21.4598	ENSG00000115956	PLEK	pleckstrin
18568:5754_CL1Contig3:r	1.5308	1.44319	2.2884	4.93647	ENSG00000100979	PLTP	phospholipid transfer protein
10303:12165_8325684:f	0.854667	21.6673	2.0444	1.97369	ENSG00000005421	PON1	paraoxonase 1
11778:6299_CL1Contig1:r	8.45433	0.947036	3.0393	11.4586	ENSG00000162407	PPAP2B	phosphatidic acid phosphatase type 2B
11474:10930_CL2Contig1:f	2.75137	0.947036	3.5674	1.97369	ENSG00000163736	PPBP	pro-platelet basic protein (chemokine (C-X-C motif) ligand 7)
3635:13625_CL1Contig1:r	3.40123	0	2.0416	1.63796	ENSG00000117592	PRDX6	peroxiredoxin 6
33734:45360_CL172Contig1:r	2.45123	0	2.0881	0	ENSG00000100033	PRODH	proline dehydrogenase (oxidase) 1
861:370_CL2Contig2:r	1.75323	0.540687	2.5249	0	ENSG00000100911	PSME2	proteasome (prosome, macropain) activator subunit 2 (PA28 beta)
13292:3293_CL2Contig1:f	2.07443	0	1.4929	2.87764	ENSG00000131467	PSME3	proteasome (prosome, macropain) activator subunit 3 (PA28 gamma; Ki)
30532:4727_CL4Contig1:f	5.7498	0	5.4056	0	ENSG00000073756	PTGS2	prostaglandin-endoperoxide synthase 2 (prostaglandin G/H synthase and cyclooxygenase)
3317:4727_CL2Contig1:r	3.52307	0	—	—	ENSG00000073756	PTGS2	prostaglandin-endoperoxide synthase 2 (prostaglandin G/H synthase and cyclooxygenase)
554:45360_CL257Contig1:r	2.04163	0.947036	2.3211	2.62375	ENSG00000206527	PTPLB	protein tyrosine phosphatase-like (proline instead of catalytic arginine), member b
2880:14088_CL2Contig1:r	2.14337	0.947036	—	—	ENSG00000110536	PTPMT1	protein tyrosine phosphatase, mitochondrial 1
3382:854_5823136:f	1.01667	58.2317	0.4664	4.32031	ENSG00000090104	RGS1	regulator of G-protein signaling 1
31824:6168_CL1Contig2:r	0.381467	0.40948	0.7847	19.2467	ENSG00000145592	RPL37	ribosomal protein L37
11718:2119_CL1Contig1:f	0.438467	0.40948	0.7939	19.2467	ENSG00000185078	RPL9P9	ribosomal protein L9 pseudogene 9
11718:2119_CL1Contig1:r	0.429	0.40948	0.7655	11.4586	ENSG00000185078	RPL9P9	ribosomal protein L9 pseudogene 9
3813:7247_CL1Contig2:f	0.4737	0.816782	mean	9.20969	ENSG00000145425	RPS3A	ribosomal protein S3A
3813:7247_CL1Contig2:f:mismatch:1	0.471267	0.816782	0.7742	13.1116	ENSG00000145425	RPS3A	Sus scrofa ribosomal protein S3A (RPS3A), mRNA
2701:6111_CL1Contig1:f	0.708333	6.28668	0.4763	1.23804	ENSG00000179041	RRS1	RRS1 ribosome biogenesis regulator homolog (S. cerevisiae)
9659:11373_CL1Contig2:f	0.312633	0.40948	0.4023	0.714078	ENSG00000160678	S100A1	S100 calcium binding protein A1
9817:11373_CL2Contig1:f	10.9773	0	—	—	ENSG00000163221	S100A12	S100 calcium binding protein A12
9663:10691_37985407:f	0.3181	0.816782	0.5062	2.43765	ENSG00000196154	S100A4	S100 calcium binding protein A4
9816:28594_CL1Contig1:r	12.9638	0	6.829	0	ENSG00000143546	S100A8	S100 calcium binding protein A8
9818:11373_CL3Contig1:f	20.0013	0	9.7098	0	ENSG00000163220	S100A9	S100 calcium binding protein A9
8998:17741_29284951:r	14.5923	0.540687	—	—	ENSG00000173432	SAA1	serum amyloid A1
31907:17741_CL1Contig1:f	6.8154	0.40948	1.4632	29.5812	ENSG00000148965	SAA4	serum amyloid A4, constitutive
8999:17741_CL4Contig1:r	7.59677	0	1.3208	19.2467	ENSG00000148965	SAA4	serum amyloid A4, constitutive
10049:2631_CL1Contig3:r	0.4899	1.78098	0.8793	37.4897	ENSG00000130066	SAT1	spermidine/spermine N1-acetyltransferase 1
8253:36278_CL1Contig1:f	2.45887	0.540687	3.3666	8.48824	ENSG00000099194	SCD	stearoyl-CoA desaturase (delta-9-desaturase)
8254:41254_CL1Contig2:r	1.4895	6.28668	2.138	4.64932	ENSG00000119916	SCDOS	stearoyl-CoA desaturase opposite strand
3671:7081_CL1Contig1:r	7.57777	0	9.1375	0	ENSG00000135094	SDS	serine dehydratase
15210:752_CL14Contig1:r	50.6184	0	—	—	ENSG00000170542	SERPINB9	serpin peptidase inhibitor, clade B (ovalbumin), member 9
32624:11758_41136330:f	0.441867	0.816782	—	—	ENSG00000160999	SH2B2	H2B adaptor protein 2, mRNA
5671:5474_CL1Contig1:r	2.5581	0	2.1123	0	ENSG00000018280	SLC11A1	solute carrier family 11 (proton-coupled divalent metal ion transporters), member 1
34103:4415_CL4Contig1:f	3.39657	0	1.9082	11.4586	ENSG00000141526	SLC16A3	solute carrier family 16, member 3 (monocarboxylic acid transporter 4)
30533:2135_14658068:r	0.492567	0.816782	0.7635	9.20969	ENSG00000075415	SLC25A3	solute carrier family 25 (mitochondrial carrier; phosphate carrier), member 3
31741:5691_CL6Contig1:f	15.3724	0	9.0033	0	ENSG00000142583	SLC2A5	solute carrier family 2 (facilitated glucose/fructose transporter), member 5
TC199669:f	11.6741	0	8.5075	0.583055	ENSG00000142583	SLC2A5	solute carrier family 2 (facilitated glucose/fructose transporter), member 5
13775:5129_CL3Contig1:f	3.31983	0	3.2924	0	ENSG00000157103	SLC6A1	solute carrier family 6 (neurotransmitter transporter, GABA), member 1
12990:595_CL1Contig1:f	0.483067	1.62188	mean	6.93585	ENSG00000172594	SMPDL3A	sphingomyelin phosphodiesterase, acid-like 3A
TC213464:f	3.32197	0	—	—	ENSG00000120833	SOCS2	suppressor of cytokine signaling 2,mRNA
786:4484_CL1Contig1:f	0.442867	0.816782	0.5252	0.714078	ENSG00000090487	SPG21	spastic paraplegia 21 (autosomal recessive, Mast syndrome)
11659:21399_CL1Contig1:f	2.65897	2.38822	1.6699	24.35	ENSG00000118785	SPP1	Sus scrofa secreted phosphoprotein 1 (SPP1) mRNA, complete cds
11659:21399_CL1Contig1:f:mismatch:1	3.35503	4.12458	1.6073	21.4598	ENSG00000118785	SPP1	Sus scrofa secreted phosphoprotein 1 (SPP1) mRNA, complete cds
11659:21399_CL1Contig1:f:mismatch:10	2.77867	4.12458	1.8592	13.1116	ENSG00000118785	SPP1	Sus scrofa secreted phosphoprotein 1 (SPP1) mRNA, complete cds
15121:462_CL1Contig2:f	1.52617	1.62188	2.0069	1.63796	ENSG00000164543	STK17A	serine/threonine kinase 17a
16396:103_CL1Contig1:r	1.937	17.6013	2.4024	0.583055	ENSG00000157303	SUSD3	sushi domain containing 3
30873:1739_49342486:r	0.454933	0.816782	mean	9.20969	ENSG00000120948	TARDBP	TAR DNA binding protein
15190:12573_CL2Contig1:f	2.00437	0	1.7343	7.68223	ENSG00000105967	TFEC	transcription factor EC
32269:30101_CL1Contig2:f	2.7898	0	1.5367	14.8646	ENSG00000163235	TGFA	transforming growth factor, alpha
7711:17851_CL1Contig1:r	1.3152	4.12458	2.7179	3.09089	ENSG00000183596	TIM16	mitochondrial import inner membrane translocase subunit TIM16
10236:6493_CL2Contig1:f	0.9063	32.1125	0.453	0.714078	ENSG00000126953	TIMM8A	translocase of inner mitochondrial membrane 8 homolog A (yeast)
13414_15033015	2.75797	4.12458	5.82553	4.12458	ENSG00000174125	TLR1/CD281	toll-like receptor 1
829_CL4CONTIG1	0.231467	2.38822	—	—	ENSG00000101916	TLR8/CD288	toll-like receptor 8
829_15033863	2.4726	4.12458	—	—	ENSG00000173366	TLR9/CD289	toll-like receptor 9
29:9932_49917198:f	2.8793	0	1.1815	24.35	ENSG00000145107	TM4SF19	transmembrane 4 L six family member 19
10378:12839_CL1CONTIG1:r	—	—	2.89237	3.09089	ENSG00000178826	TMEM139	transmembrane protein 139
5577:19215_CL3Contig1:f	0.4888	1.08975	0.8298	29.5812	ENSG00000179724	TMEM185B	Sus scrofa transmembrane protein 185B, mRNA
18717:24257_CL1Contig1:r	7.71783	0	4.7742	0	ENSG00000167105	TMEM92	transmembrane protein 92
5977:12455_CL1Contig1:r	6.53553	0	3.2618	0.583055	ENSG00000123610	TNFAIP6	tumor necrosis factor, alpha-induced protein 6
32818:8076_CL1Contig1:f	2.26323	0	—	—	ENSG00000173530	TNFRSF10D	tumor necrosis factor receptor superfamily, member 10d, decoy with truncated death domain
7302:6623_CL1Contig1:r	5.12783	0.40948	—	—	ENSG00000204490	TNFα	tumor necrosis factor alpha
3270:1823_CL2Contig1:r	2.3159	0	2.2901	1.63796	ENSG00000169905	TOR1AIP2	Torsin A interacting protein 2
20063:4427_CL1Contig1:f	2.99913	0	2.1059	3.33181	ENSG00000111669	TPI1	triosephosphate isomerase 1
31490:8936_29275523:r	0.406933	0.816782	0.393	1.8158	ENSG00000118094	TREH	trehalase (brush-border membrane glycoprotein)
15766:9483_9020224:f	2.13973	0.947036	—	—	ENSG00000152503	TRIM36	tripartite motif-containing 36
20298:12763_10872688:f	—	—	3.1591	0	ENSG00000196689	TRPV1	transient receptor potential cation channel, subfamily V, member 1
16759:15317_C0007746j02-7:f	0.504267	1.08975	0.4945	1.63796	ENSG00000106025	TSPAN12	tetraspanin 12
10729:1721_CL1Contig1:r	1.88037	0.540687	2.3812	2.43765	ENSG00000128311	TST	thiosulfate sulfurtransferase (rhodanese)
7664:7195_CL1Contig1:r	0.7355	5.02221	0.4892	1.8158	ENSG00000018699	TTC27	tetratricopeptide repeat domain 27
9700:8394_CL1Contig1:f:mismatch:1	3.72077	10.917	4.123	3.09089	ENSG00000117289	TXNIP	Sus scrofa thioredoxin interacting protein (TXNIP) mRNA
9700:8394_CL1Contig1:f:mismatch:10	3.33107	10.917	4.91	2.87764	ENSG00000117289	TXNIP	Sus scrofa thioredoxin interacting protein (TXNIP) mRNA
9700:8394_CL1Contig1:f:mismatch:2	3.724	6.28668	4.0155	3.09089	ENSG00000117289	TXNIP	Sus scrofa thioredoxin interacting protein (TXNIP) mRNA
9700:8394_CL1Contig1:f:mismatch:3	3.3251	8.44017	3.6101	2.62375	ENSG00000117289	TXNIP	Sus scrofa thioredoxin interacting protein (TXNIP) mRNA
3933:629_CL1Contig2:f	0.486667	2.38822	0.6809	13.1116	ENSG00000150991	UBC	ubiquitin C
14266:9091_CL1Contig2:f	30.93	0	8.3162	1.16969	ENSG00000183696	UPP1	uridine phosphorylase 1
9928:4044_CL1Contig1:f	0.428367	1.08975	0.3452	1.07717	ENSG00000162692	VCAM1	vascular cell adhesion molecule 1
2392:45360_CL5Contig6:f	0.4855	0.816782	mean	45.1647	ENSG00000026025	VIM	vimentin
2392:45360_CL5Contig6:f:mismatch:1	0.492133	0.40948	mean	21.4598	ENSG00000026025	VIM	Sus scrofa domestica vimentin, mRNA
23205_37980068	—	—	4.1354	4.12458	ENSG00000146469	VIP	vasoactive intestinal peptide
7893:45360_CL43Contig1:f	0.494133	0.816782	0.8228	21.4598	ENSG00000167397	VKORC1	vitamin K epoxide reductase complex, subunit 1
10028:45110_CL1Contig1:r	0.720633	10.917	0.4354	1.8158	ENSG00000155659	VSIG4	V-set and immunoglobulin domain containing 4
33073:18846_CL1Contig1:r	0.5295	1.08975	0.4945	1.23804	ENSG00000162643	WDR63	WD repeat domain 63
31693:8032_51308440:r	2.1307	2.38822	1.4228	1.63796	ENSG00000140527	WDR93	WD repeat domain 93
5718:653_CL1Contig1:r	0.487367	1.08975	—	—	ENSG00000115596	WNT6	wingless-type MMTV integration site family, member 6
10111:32297_CL1Contig1:f	0.484433	1.08975	0.3929	1.8158	ENSG00000124343	XG	Xg blood group
32827:45360_29285295:r	5.02327	0	2.7002	0	ENSG00000175048	ZDHHC14	zinc finger, DHHC-type containing 14
10189:12629_CL1Contig1:f:mismatch:2	0.497867	0.816782	—	—
10860:16607_CL1Contig1:r:mismatch:1	2.0103	0	1.8371	3.33181
10860:16607_CL1Contig1:r:mismatch:10	2.4585	0.540687	1.9429	3.09089
10860:16607_CL1Contig1:r:mismatch:3	2.1647	0	1.6921	4.32031
10860:16607_CL1Contig1:r:mismatch:5	2.31757	0	1.6834	2.62375
10860:16607_CL1Contig1:r:mismatch:7	2.4024	0	1.7434	3.33181
35351:567_CL1Contig1:f	15.182	0.40948	4.8343	3.33181	ENSMUSG00000069202
TC203038:f	2.6203	0	2.5237	0
TC206044:f	2.2772	0.540687	1.5115	16.7501
TC210428:f	1.86693	2.38822	2.6279	0
TC219038:f	3.8737	4.12458	3.6046	2.62375
TC223834:f	2.24923	0.40948	2.1151	0
TC226222:f	1.71453	4.12458	2.0842	0
