# Supplementary material for: Transcription analysis of the porcine alveolar macrophage response to porcine circovirus type 2
Source: BMC Genomics. 2013 May 27;14:353. doi: 10.1186/1471-2164-14-353 (PMC3680065; doi:10.1186/1471-2164-14-353)
Supplement: Additional file 6: Table S6 — Gene list of DE genes grouped by IPA based on gene function after 24 hours post-infection. The table contains columns with names of genes involved in the network, the score value and the top functions. Focus genes are shown in red. [file 1471-2164-14-353-S6.xls]

## Sheet: 24hpi
Supplemental Table 6. Gene list of DE genes grouped by IPA based on gene function after 24 HPI.
HPI: hours post-infection. Genes in bold represents they are significantly expressed in this studyGenes in red and bold represents they are significantly expressed in this study. A score of ＞2 was considered significant (p＜0.01).
ID	Molecules in network (24 HPI)	Score	Focus molecules	Top functions
1	Adaptor Protein 1, C8, CHEMOKINE, Cyclooxygenase, Eotaxin, ERK1/2, Ferritin, IFNG, Ifnar, IL17a Dimer, IL17R, IRAK, NfkB-RelA, S100, Tlr, Tnf, ALDH2, BNIP3, BTC, CCL2, CCL8, CCL3L1/CCL3L3, CXCL2, CXCL3, CXCL5, IL18, IL1A, PF4, PPBP, S100A1, S100A4, S100A8, S100A9, TNFAIP6	38	22	Inflammatory Response, Cellular Movement, Immune Cell Trafficking
2	CBR3, CD74, CD300LF, CORO1A, CST3, CTSC, CTSS, EHF, EMP1, FAM46A, FCGR1A, FCGR2BM, DOB, DQA1, DRA, DRB1, NMRAL1,SLC2A5, Fc Gamma Feceptor, Gm-csf, DQ, DR, DRB, IgG1, IgG, IgG2a, IL1/IL6/ TNF, Lymphotoxin-Alpha1-Beta2, MHC, MHC Class II (complex), MHC II-β, Mhc2 Alpha, NFkB (complex), Peptidase	32	18	Cell-To-Cell Signaling and Interaction, Hematological System Development and Function, Immune Cell Trafficking
3	ACTA2, BHLHE40, DES, EEF1A1, EEF1B2, GAPDH, HCK, PDK1, PGK1, PLAUR, PLEK, PPAP2B, RPS3A, SERPINB9, SH2B2, SPP1, UPP1, VIM, Akt, Alp, Calpain, Collagen Alpha1, Collagen Type I, Collagen type IV, Collagen(s), F Actin, Fcer1, Fibrinogen, Ige, Integrin, Lfa-1, pgk, Rock, STAT5a/b, Tgf Beta	32	18	Cell-To-Cell Signaling and Interaction, Hematological System Development and Function, Immune Cell Trafficking
4	AGPAT4, AIM1, ATP6VIB2, C19orf12, CDA, CKB, ECM1, GALE, GPNMB, ISYNA1, PCTP, PGM2, PTPLB, RPL37, SPG21, WNT6, BCAP31, CRK, ECM2, H35, HRAS, Ifi15, IFNG, IKBKE, IL6, LCK, miR-1/miR-206/miR-1a, MYOD1, NFKB2, Oas1h, Olfr1508, OSM, SMARCA4, SULT4A1, ZDHHC18	26	16	Cell-To-Cell Signaling and Interaction, Cellular Growth and Proliferation, Cellular Compromise
5	ARG1, ARHGDIB, CFD, ETS2, GPX1, HK3, LGALS1, PLA2G7, PLA2G16, PRDX6, S100A12, SLC11A1, SMPDL3A, TGFA, TNF, C1q, Endothelin, Erm, Fgf, Glutathione Peroxidase, Icam, Igm, Immunoglobulin, Laminin, Ldh, Mek, NADPH Oxidase, PLA2, Pld, Rap1, Sod, sPla2, TH1 Cytokine, TH2 cytokine, TSH	25	15	Free Radical Scavenging, Cell-To-Cell Signaling and Interaction, Cellular Compromise
6	ACAA1, ACAA2, COPZ2, CYP3A7, ENTPD7, FAM177A1, INTS6, KBTBD6, PAPSS2, PIGP, SDS, TREH, VKORC1, ZDHHC14, Acaa1b, Acot5, AQP8, ARNT2, CLDND1, D-Glucose, DPM2, EIF4E, GCG, GTP, HNF4A, KBTBD7, miR-124, MRPL37, PPARA, PXR Ligand-PXR-Retinoic Acid-RXRα, RNPEPL1, SLC17A5, SLC30A7, SPATS2L, TXNL4B	23	14	Carbonhydrate Metabolism, Gene Expression, Cell Morphology
7	ADCY, Angiotensin II Receptor Type 1, Ap1, CaMKII, Creb, Cyclin A, Cyclin E, ERK, FSH, G Protein Alphai, hCG, JINK1/2, LDL, Lh, MAP2K1/2, p70 S6k, Pdgf (complex), PDGF BB, PLC, PLC Gamma, Vegf, BATF3, CNN1, CNN2, EPCAM, GCNT1, GSTM4, IL1B, LPHN2, MAP2K1, NBL1, PDXK, PILRA, PKM2, PLIN3	22	14	Cellular Movement, DNA Replication, Recombination, and Repair, Cellular Growth and Proliferation
8	ALDOC, AMPD2, CARHSP1, CLEC2B, DMXL2, DUOXA1, GOLM1, KAL1, PGLYRP2, PRODH, PTPMT1, SLC25A3, TFEC, TPI1, Asc2, BLVRA, CAMSAPL1, CKAP2, EVX1, FAM65B, FIP1L1, FOS, GSS, IL5, IL13, IRF3, JUN, NBPF11, QSOX1, SARS, TMEM97, Top2, TP53, YWHAG, YY2	21	14	Cellular Movement, Cell Death, Cellular Function and Maintenance
9	C/ebp, Cebp, CYP19, Elastase, ETS, Fibrin, Gelatinase, Growth Hormone, HDL, I Kappa B Kinase, Ikb, IL1, IL1R, IL8r, NFkB (family), NfkB1-RelA, PI3K (complex), Pro-Inflammatory Cytokine, SAA, Sphingomyelinase, SphK, TLR2/TLR4, Tnf Receptor, CD14, F3, IER3, IL8, IL23A, LAMB1, MMP9, NEU1, SAA1, SAA4, SLC16A3, VCAM1	18	12	Cellular Movement, Immune Cell Trafficking, Hematological System Development and Function
10	26s Proteasome, AMPK, Calcineurin Protein, Caspase, Cg, Collagen, Cytochrome C, ENO1, Estrogen Receptor, GOT, Hdac, Hsp27, Hsp70, Hsp90, Jnk, MEF2, N-cor, Nfat (family), Nos, P38 MAPK, PRKAA, Trypsin, Ubiquitin, CKM, ENO1, FABP4, GK, GUCY1B3, MIF, PICALM, PSME3, PTGS2, SAT1, SCD, TARDBP, TNFRSF10D	17	13	Cell Death, Cellular Development, Hematological System Development and Function
11	Actin, ATPase, Cbp/p300, Ck2, Focal Adhension Kinase, G Protein, Gpcr, GPR174, Histone h3, Histone h4, IKK (complex), IL12 (complex), IL12 (family), Insulin, Interferon Alpha, Mapk, Mmp, p85 (pik3r), Pka, Pkc(s), Rac, Ras, Ras Homolog, RNA Polymerase II, SRC, STAT, ATP1B1, EMR1, ERCC5, ERO1L, GPR84, ICAM1, NCF4, SLC6A1, UBC	13	9	Cell Morphology, Cell-To-Cell Signaling and Interaction, Inflammatory Response
