# Supplementary material for: Transcription analysis of the porcine alveolar macrophage response to porcine circovirus type 2
Source: BMC Genomics. 2013 May 27;14:353. doi: 10.1186/1471-2164-14-353 (PMC3680065; doi:10.1186/1471-2164-14-353)
Supplement: Additional file 8: Table S7 — Gene list of DE genes grouped by IPA based on gene function after 48 hours post-infection. The table contains columns with names of genes involved in the network, the score value and the top functions. Focus genes are shown in red. [file 1471-2164-14-353-S8.xls]

## Sheet: 48hpi
Supplemental Table 7.Gene list of DE genes grouped by IPA based on gene function after 48 HPI.
HPI: hours post-infection. Genes in bold represents they are significantly expressed in this study. A score of ＞2 was considered significant (p＜0.01).
ID	Molecules in network (48 HPI)	Score	Focus molecules	Top functions
1	BNIP3, CCL2, CCL5, CCL8, CCL3L1/CCL3L3, CHIA, CXCL2, CXCL3, CXCL5, CXCR2, EPCAM, NFKBIZ, NMRAL1, PF4, PPBP,S100A1, S100A8, S100A9, SLC2A5, TNFAIP6, VSIG4, TLR, TNF, s100, IFNG, IL17R, LT, Lymphotoxin-Alpha1-Beta2, NFkB (complex), NFkB-RelA, ETS, DR,Elastase, Chemokine, C8	42	25	Inflammatory Response, Antigen Presentation, Cellular Movement
2	Akt, Angiotensin II Receptor Type 1, Ap1, Creb, FSH, Glutathione Transferase, GST, hCG, HDL, Lh, Mek, Nfat (family), p38 MAPK, Pro-Inflammatory Cytokine, PXR Ligand-PXR-Retinoic Acid-RXRα, Vegf, AQP3, ARG1, CYP3A7, GCNT1, GSTM1, GSTM3, GSTM4, GSTM5, LPHN2, PDXK, PGK1, PILRA, PLA2G7, PLTP, PON1, PRDX6, PTGS2, STK17A, UPP1	33	19	Drug Metabolism, Glutathione Depletion In Liver, Lipid Metabolism
3	AATK, BPI, CASP3, CD300C, CYP26B1, DEFA4, DHRS3, DLEU1, FUT4, GCG, IRF3, IVD, KIF3C, NAT2, OAS3, Oas1b, RFFL, SERPINB8, SOX7, TNFα, Tretinoin, UBE2D3, VMP1, BFAR, EMILIN2, EPHX1, GCA, KAL1, NINJ1, RGS1, SDS, TIMM8A, TPI1, TST, TTC27	20	12	Cell Cycle, Cellular Growth and Proliferation, Lipid Metabolism
4	ACAA1, ALDOC, AMPD2, CARHSP1, CD97, CDA, CKB, FDFT1, GPNMB, IDI1, NAAA, PRODH, ATP13A3, BAI3, Beta-Estradiol, Ceramide, CPXM1, GPR87, GPR88, GPR139, GPR173, H35, IL4, IL6, IL13, MPV17L, OSM, P2XNC1, SBNO2, SLC13A3， SULT4A1, SYNGR2, TGFB1, TP53	20	12	Cell-To-Cell Signaling and Interaction, Cellular Movement, Skeletal and Muscular System Development and Function
5	Calpain, Chitinase, Collagen Alpha1, Collagen Type I, Collagens, Erm, Fgf, Fibrin, Fibrinogen, Focal Adhension Kinase, Il8r, Integrin, Laminin, LDL, Lfa-1, MAP2K1/2, Pdgf (complex), PDGF BB, PI3K (complex), Pld, Ras Homolog, TGF-Beta, Vegf Receptor, CXCR1, CD14, ETS2, FLT1, IARS, ICAM3, IER3, IL8, MMP9, NEU1, SCD, VCAM1	19	12	Cellular Movement, Cell Morphology, Cell-To-Cell Signaling and Interaction
6	Adaptor Protein 1, Cyclooxygenase, ERK1/2, GM-CSF, Growth Hormone, Hla-Drb, IFN Beta, Ige, IgG1, IgG, Igm, IL12 (complex), IL12 (family), Immunoglobulin, Interferon Alpha, MHC, MHC Class II (complex), MHC II-β, NFkB (complex), NfkB1-RelA, PLC Gamma, SAA, STAT5a/b, TCR, CD74, HK3, DOB, DRA, DRB1, IL1A, IL23A, IL2RG, ISG15, SLC11A1, TRPV1	18	11	Cell-Mediated Immune Response, Cellular Development, Cellular Function and Maintenance
7	26 s Proteasome, ADCY, Ck2, Cyclin A, Endothelin, Estrogen Receptor, G Protein, G Protein Alpha, Gpcr, Hdac, Histone h3, Histone h4, Hsp27, Hsp70, IL1, Insulin, Jnk, Mapk, Pka, PLA2, Ras, RNA Polymerase II, Sod, TSH, Ubiquitin, AGPAT6, ECM1, ERO1L, FABP3, FOS, GNG2, ICAM1, MOV10, MYC, PSME2	15	10	Gene Expression, DNA Replication, Recombination and Repair, Cell Cycle
8	ACOT7, ATP6V1D, CEBPB, CHERP, CTNNB1, D-Glucose, GABARAPL1, GCKR, HNF4A, HPS6, HUNK, INMT, LRP5, MAP3K7, NDP, PAQR5, Progesterone, Shc, SLC39A6, SPATS2L, SQRDL, SRC, TCIRG1, TMEM176A, TMEM176B, AIM1, ATP6V1B2, DHRS1, HPS5, KBTBD6, PRPLB, TREH, TSPAN12	13	9	Cell Cycle, Genetic Disorder, Neurological Disease
9	BCL10, Bcl10-Card10-Malt1, Bcl10-Card11-Malt1, CARD10, CARD14, CD300LF, COMMD6, EPK, Gat, GNA15, GPR132, IKBKG, IKK (complex), IL1RL2, KSR2, miR-146a/miR-146b/miR-146b-5p, Mmp, NfkB2-RelB, PRLI3, Pkc (s), PLC, PRKD3, Rac, RELA, SCLT1, STAT, TRPC4AP, ZFAND5, C19orf12, C9orf89, COMMD4, METTL7A, PGLYRP2, RRS1, SLC6A1	10	7	Cell-To-Cell Signaling and Interaction, Amino Acid Metabolism, Molecular Transport
